# Supplementary material for: Feeding efficiency of two coexisting nectarivorous bat species (Phyllostomidae: Glossophaginae) at flowers of two key-resource plants
Source: PLoS One. 2024 Jun 26;19(6):e0303227. doi: 10.1371/journal.pone.0303227 (PMC11207168; doi:10.1371/journal.pone.0303227)
Supplement: S1 Data — (XLSX) [file pone.0303227.s002.xlsx]

## Sheet: Blatt1
batID	spec	plantSp	dur	start_ml	end_ml
Hund1	Hund	Mneur	0.80405	0.0856038	0.0202504
Hund1	Hund	Mneur	0.51099	0.0119661	0
Hund1	Hund	Mneur	0.43103	0.104013	0.0119661
Hund1	Hund	Mneur	0.4361	0.00460236	0
Hund1	Hund	Mneur	0.429	0.0230118	0
Hund1	Hund	Mneur	0.4001	0.202504	0.0230118
Hund1	Hund	Mneur	0.61304	0.00920471	0.0064433
Hund1	Hund	Mneur	0.44703	0.0552283	0.00920471
Hund1	Hund	Mneur	0.93206	0.110457	0.0322165
Hund1	Hund	Mneur	0.65004	0.0322165	0
Hund1	Hund	Mneur	0.90905	0.202504	0.0984904
Hund1	Hund	Mneur	0.7491	0.0322165	0.0128866
Hund1	Hund	Mneur	0.48003	0.0984904	0.0340574
Hund1	Hund	Mneur	0.37602	0.0340574	0.0322165
Hund1	Hund	Mneur	0.2021	0.0128866	0.00736377
Hund2	Hund	Wglad	0.407	0.103093	0.0506259
Hund2	Hund	Wglad	0.225	0.0506259	0.0202504
Hund2	Hund	Wglad	0.305	0.0184094	0.0128866
Hund2	Hund	Wglad	0.373	0.0119661	0.00460236
Hund2	Hund	Wglad	0.758	0.00460236	0
Hund2	Hund	Wglad	0.209	0.0395803	0.0128866
Hund2	Hund	Wglad	0.601	0.0128866	0.00184094
Hund2	Hund	Wglad	0.434	0.0607511	0.0257732
Hund2	Hund	Wglad	0.226	0.0257732	0.00736377
Hund2	Hund	Wglad	0.253	0.00736377	0.00184094
Hund2	Hund	Wglad	0.325	0.0745582	0.048785
Hund2	Hund	Wglad	0.376	0.048785	0.0220913
Hund2	Hund	Wglad	0.246	0.0220913	0.0128866
Hund2	Hund	Wglad	0.511	0.0138071	0.00920471
Hund2	Hund	Wglad	0.249	0.00920471	0.00828424
Hund2	Hund	Wglad	0.306	0.00828424	0.0064433
Hund2	Hund	Wglad	0.551	0.0064433	0.00276141
Hund2	Hund	Wglad	0.854	0.00276141	0.00184094
Hund2	Hund	Wglad	0.792	0.00184094	0.000920472
Hund2	Hund	Wglad	0.451	0.0607511	0.0101252
Hund2	Hund	Wglad	0.319	0.0101252	0
Hund2	Hund	Wglad	0.513	0.0616716	0.0101252
Hund2	Hund	Wglad	0.469	0.0368189	0.0193299
Hund2	Hund	Wglad	0.469	0.017489	0
Hund2	Hund	Wglad	0.69	0.104013	0.0377393
Hund2	Hund	Wglad	0.788	0.0377393	0.00552283
Hund2	Hund	Wglad	0.593	0.00552283	0.00184094
Hund2	Hund	Wglad	0.704	0.140832	0.0635125
Hund2	Hund	Wglad	0.264	0.0635125	0.0202504
Hund2	Hund	Wglad	0.361	0.0202504	0.0138071
Hund2	Hund	Wglad	0.247	0.121502	0.095729
Hund2	Hund	Wglad	0.245	0.095729	0.0561487
Hund2	Hund	Wglad	0.407	0.0552283	0.0184094
Hund2	Hund	Wglad	0.4	0.0184094	0.00828424
Hund2	Hund	Wglad	0.27	0.142673	0.0745582
Hund2	Hund	Wglad	0.193	0.0745582	0.0266937
Hund2	Hund	Wglad	0.148	0.0266937	0.0128866
Hund2	Hund	Wglad	0.158	0.0101252	0.00552283
Hund2	Hund	Wglad	0.599	0.183174	0.0984904
Hund2	Hund	Wglad	0.354	0.0984904	0.0552283
Hund2	Hund	Wglad	0.333	0.0552283	0.0377393
Hund2	Hund	Wglad	0.273	0.0377393	0.0220913
Hund2	Hund	Wglad	0.353	0.0220913	0.0165685
Hund2	Hund	Wglad	0.565	0.162003	0.0810015
Hund2	Hund	Wglad	0.422	0.141753	0.0699558
Hund2	Hund	Wglad	0.584	0.177651	0.0984904
Hund2	Hund	Wglad	0.431	0.0984904	0.0266937
Hund2	Hund	Wglad	0.753	0.182253	0.0681149
Hund2	Hund	Wglad	0.643	0.0184094	0
Hund4	Hund	Mneur	1.414	0.138071	0.033137
Hund4	Hund	Mneur	1.087	0.033137	0
Hund4	Hund	Mneur	0.996	0.180412	0.0441826
Hund4	Hund	Mneur	0.886	0.0441826	0
Hund4	Hund	Mneur	0.885	0.0717968	0
Hund4	Hund	Mneur	0.968	0.157401	0.0616716
Hund4	Hund	Mneur	1.068	0.0616716	0.015648
Hund4	Hund	Mneur	0.519	0.015648	0.0064433
Hund4	Hund	Mneur	0.709	0.197901	0.046944
Hund4	Hund	Mneur	0.18	0.046944	0
Hund4	Hund	Mneur	0.916	0.241163	0.0929676
Hund4	Hund	Mneur	0.845	0.0929676	0
Hund4	Hund	Mneur	0.451	0.0984904	0.0533873
Hund4	Hund	Mneur	0.937	0.0948085	0
Hund4	Hund	Mneur	0.527	0.0589102	0
Hund4	Hund	Mneur	0.728	0.128866	0.033137
Hund4	Hund	Mneur	0.641	0.033137	0
Hund4	Hund	Mneur	1.205	0.161082	0.0368189
Hund4	Hund	Mneur	0.742	0.140832	0.064433
Hund4	Hund	Mneur	0.59	0.150957	0.0460236
Hund4	Hund	Mneur	1.483	0.120582	0
Hund4	Hund	Mneur	1.144	0.115059	0
Hund4	Hund	Mneur	1.192	0.147275	0.015648
Hund4	Hund	Mneur	0.678	0.015648	0.00736377
Hund4	Hund	Mneur	0.44	0.13623	0.0552283
Hund4	Hund	Mneur	0.385	0.220913	0.0727172
Hund4	Hund	Mneur	0.445	0.0727172	0
Hund5	Hund	Mneur	0.778	0.193299	0.0915869
Hund5	Hund	Mneur	0.226	0.0920471	0.0750184
Hund5	Hund	Mneur	0.908	0.0740979	0.017489
Hund5	Hund	Mneur	0.891	0.0165685	0.00368188
Hund5	Hund	Mneur	1.099	0.0727172	0.0101252
Hund5	Hund	Mneur	0.804	0.0101252	0.00184094
Hund5	Hund	Mneur	1.013	0.164764	0.107695
Hund5	Hund	Mneur	0.599	0.107695	0.0418814
Hund5	Hund	Mneur	1.169	0.128866	0.0451031
Hund5	Hund	Mneur	0.598	0.0460236	0.0340574
Hund5	Hund	Mneur	0.768	0.0335972	0.0193299
Hund5	Hund	Mneur	0.778	0.0202504	0
Hund5	Hund	Mneur	1.473	0.161082	0.0266937
Hund5	Hund	Mneur	1.278	0.0257732	0.00552283
Hund5	Hund	Mneur	1.072	0.00552283	0.00184094
Hund5	Hund	Mneur	0.894	0.0515464	0.00920471
Hund5	Hund	Mneur	0.707	0.0101252	0.00368189
Hund5	Hund	Mneur	0.848	0.0929676	0.0358984
Hund5	Hund	Mneur	0.938	0.103093	0.0128866
Hund5	Hund	Mneur	0.508	0.0128866	0.00828424
Hund5	Hund	Mneur	1.064	0.00736377	0.00138071
Hund5	Hund	Mneur	0.926	0.185015	0.0883652
Hund5	Hund	Mneur	0.737	0.0883652	0.0579897
Hund5	Hund	Mneur	0.862	0.0579897	0.0188697
Hund5	Hund	Mneur	0.724	0.0184094	0.00368188
Hund5	Hund	Mneur	1.104	0.138991	0.0285346
Hund5	Hund	Mneur	0.639	0.0271539	0.0119661
Hund5	Hund	Mneur	0.649	0.0110457	0.0064433
Hund5	Hund	Mneur	0.502	0.178111	0.108155
Hund5	Hund	Mneur	1.088	0.206186	0.0658137
Hund5	Hund	Mneur	0.512	0.0662739	0.0276141
Hund5	Hund	Mneur	0.349	0.0285346	0.0184094
Hund5	Hund	Mneur	0.429	0.017489	0
Hund5	Hund	Mneur	0.824	0.15648	0.0478645
Hund5	Hund	Mneur	0.547	0.0478645	0.0193299
Hund5	Hund	Mneur	0.625	0.197901	0.0874448
Hund5	Hund	Mneur	0.513	0.125184	0.0437224
Hund5	Hund	Mneur	0.56	0.0428019	0.00184094
Hund5	Hund	Mneur	0.832	0.165685	0.0616716
Hund5	Hund	Mneur	0.555	0.0616716	0.0285346
Hund5	Hund	Mneur	0.439	0.202504	0.142673
Hund5	Hund	Mneur	0.834	0.143594	0.0414212
Hund5	Hund	Mneur	0.561	0.0414212	0.0193299
Hund5	Hund	Mneur	0.369	0.0197901	0.0101252
Hund5	Hund	Mneur	0.267	0.138531	0.113678
Hund5	Hund	Mneur	0.565	0.113678	0.0358984
Hund5	Hund	Mneur	0.84	0.139912	0.0326767
Hund5	Hund	Mneur	0.571	0.0326767	0.00460236
Hund5	Hund	Mneur	0.985	0.219532	0.0589102
Hund5	Hund	Mneur	0.936	0.0598306	0.0220913
Hund5	Hund	Mneur	1.105	0.181333	0.0515464
Hund5	Hund	Mneur	0.522	0.0515464	0.0197901
Hund5	Hund	Mneur	0.786	0.165685	0.0524669
Hund6	Hund	Mneur	0.243	0.216311	0.207566
Hund6	Hund	Mneur	0.566	0.208487	0.106775
Hund6	Hund	Mneur	0.706	0.106775	0.0322165
Hund6	Hund	Mneur	0.655	0.031296	0.025313
Hund6	Hund	Mneur	0.453	0.0257732	0.000460236
Hund6	Hund	Mneur	0.329	0.162003	0.113218
Hund6	Hund	Mneur	0.492	0.113218	0.0386598
Hund6	Hund	Mneur	0.364	0.0386598	0.0110457
Hund6	Hund	Mneur	0.45	0.0105854	0.00138071
Hund6	Hund	Mneur	0.298	0.127025	0.0754786
Hund6	Hund	Mneur	0.383	0.0745582	0.0478645
Hund6	Hund	Mneur	0.481	0.0478645	0.00506259
Hund6	Hund	Mneur	0.341	0.0810015	0.0524669
Hund6	Hund	Mneur	0.349	0.0524669	0.0276141
Hund6	Hund	Mneur	0.458	0.0276141	0.00552283
Hund6	Hund	Mneur	0.361	0.0635125	0.0243925
Hund6	Hund	Mneur	0.235	0.0239323	0.00460236
Hund6	Hund	Mneur	0.793	0.120582	0.0202504
Hund6	Hund	Mneur	0.425	0.139912	0.0478645
Hund6	Hund	Mneur	0.264	0.0478645	0.0128866
Hund6	Hund	Mneur	0.253	0.0128866	0.00276141
Hund6	Hund	Mneur	0.371	0.0506259	0.0271539
Hund6	Hund	Mneur	0.416	0.025313	0.00184094
Hund6	Hund	Mneur	0.428	0.104013	0.0441826
Hund6	Hund	Mneur	0.489	0.0441826	0.0128866
Hund6	Hund	Mneur	0.195	0.170287	0.138531
Hund6	Hund	Mneur	0.142	0.138991	0.114138
Hund6	Hund	Mneur	0.431	0.114138	0.0556885
Hund6	Hund	Mneur	0.388	0.0552283	0.0165685
Hund6	Hund	Mneur	0.43	0.0165685	0
Hund6	Hund	Mneur	0.585	0.0372791	0.0064433
Hund6	Hund	Mneur	0.39	0.0064433	0.00276141
Hund6	Hund	Mneur	0.558	0.00276141	0
Hund6	Hund	Mneur	0.247	0.0207106	0.0105854
Hund6	Hund	Mneur	1.19	0.224595	0.0745582
Hund6	Hund	Mneur	0.511	0.0727172	0.0303756
Hund6	Hund	Mneur	0.369	0.031296	0.0064433
Hund6	Hund	Mneur	0.177	0.0598306	0.054768
Hund6	Hund	Mneur	0.171	0.0552283	0.0395803
Hund6	Hund	Mneur	0.441	0.0386598	0.0179492
Hund6	Hund	Mneur	0.361	0.0170287	0.000920472
Hund6	Hund	Mneur	0.268	0.0782401	0.0589102
Hund6	Hund	Mneur	0.303	0.0589102	0.0248527
Hund6	Hund	Mneur	0.474	0.023472	0
Hund6	Hund	Mneur	0.386	0.0414212	0.0138071
Hund6	Hund	Mneur	0.386	0.0133468	0.00368189
Hund6	Hund	Mneur	0.48	0.0202504	0
Hund6	Hund	Mneur	0.129	0.0220913	0.015648
Hund6	Hund	Mneur	0.782	0.015648	0
Hund6	Hund	Mneur	0.841	0.0713365	0.00690353
Hund6	Hund	Mneur	0.744	0.107695	0.0266937
Hund6	Hund	Mneur	0.513	0.0266937	0.0119661
Hund6	Hund	Mneur	0.528	0.0124264	0
Hund6	Hund	Mneur	0.269	0.0598306	0.0349779
Hund6	Hund	Mneur	0.45	0.0349779	0.00184094
Hund6	Hund	Mneur	0.288	0.0414212	0.0165685
Hund6	Hund	Mneur	0.272	0.0165685	0.00138071
Hund6	Hund	Mneur	0.839	0.0805412	0.00782401
Hund6	Hund	Mneur	0.374	0.00782401	0
Hund6	Hund	Mneur	0.172	0.210788	0.185015
Hund6	Hund	Mneur	0.428	0.185015	0.113218
Hund6	Hund	Mneur	0.542	0.113218	0.0524669
Hund6	Hund	Mneur	0.316	0.0524669	0.0147275
Hund6	Hund	Mneur	0.297	0.0147275	0.00276141
Hund6	Hund	Mneur	1.037	0.132548	0.0451031
Hund6	Hund	Mneur	0.323	0.0451031	0.0349779
Hund6	Hund	Mneur	0.774	0.0340574	0.00920471
Hund7	Hund	Wglad	1.55	0.201583	0.0653535
Hund7	Hund	Wglad	1.374	0.0681149	0.00322165
Hund7	Hund	Wglad	0.205	0.00276141	0.00184094
Hund7	Hund	Wglad	0.701	0.231038	0.145434
Hund7	Hund	Wglad	1.578	0.145434	0.0345177
Hund7	Hund	Wglad	0.675	0.0322165	0.00828424
Hund7	Hund	Wglad	0.643	0.0064433	0.00276141
Hund7	Hund	Wglad	1.118	0.159242	0.0556885
Hund7	Hund	Wglad	1.136	0.0552283	0.0147275
Hund7	Hund	Wglad	0.849	0.0147275	0
Hund7	Hund	Wglad	2.004	0.138531	0.0165685
Hund7	Hund	Wglad	1.013	0.0165685	0.00414212
Hund7	Hund	Wglad	0.78	0.00276141	0
Hund7	Hund	Wglad	0.964	0.108616	0.0142673
Hund7	Hund	Wglad	0.603	0.0138071	0
Hund7	Hund	Wglad	0.771	0.163844	0.0717968
Hund7	Hund	Wglad	0.871	0.0717968	0.0294551
Hund7	Hund	Wglad	0.867	0.0285346	0.00920471
Hund7	Hund	Wglad	0.81	0.00920471	0.00184094
Hund7	Hund	Wglad	0.871	0.0584499	0.00736377
Hund7	Hund	Wglad	0.601	0.00736377	0.00552283
Hund7	Hund	Wglad	0.701	0.111377	0.0294551
Hund7	Hund	Wglad	0.859	0.0294551	0.00828424
Hund7	Hund	Wglad	1.199	0.11782	0.0239323
Hund7	Hund	Wglad	0.725	0.0220913	0.00460236
Hund7	Hund	Wglad	1.21	0.262334	0.105854
Hund7	Hund	Wglad	0.884	0.104934	0.0515464
Hund7	Hund	Wglad	0.886	0.0552283	0.0193299
Hund7	Hund	Wglad	0.41	0.0184094	0.0161082
Hund7	Hund	Wglad	1.021	0.139912	0.0289948
Hund7	Hund	Wglad	0.58	0.0377393	0.0165685
Hund7	Hund	Wglad	0.695	0.0165685	0.0119661
Hund7	Hund	Wglad	0.298	0.543078	0.496134
Hund7	Hund	Wglad	1.002	0.494753	0.336892
Hund7	Hund	Wglad	0.469	0.335972	0.284426
Hund7	Hund	Wglad	0.71	0.283505	0.207106
Hund7	Hund	Wglad	0.872	0.206186	0.134389
Hund7	Hund	Wglad	0.674	0.133468	0.0598306
Hund7	Hund	Wglad	0.714	0.0589102	0.0322165
Hund7	Hund	Wglad	0.38	0.162003	0.13623
Hund7	Hund	Wglad	0.926	0.13623	0.0248527
Hund7	Hund	Wglad	0.615	0.0248527	0.0064433
Hund7	Hund	Wglad	0.617	0.199742	0.108155
Hund7	Hund	Wglad	0.623	0.108616	0.0543078
Hund7	Hund	Wglad	0.452	0.0533873	0.0372791
Hund7	Hund	Wglad	0.759	0.0377393	0.0165685
Hund7	Hund	Wglad	0.596	0.0161082	0.00920471
Hund7	Hund	Wglad	0.825	0.133468	0.0451031
Hund7	Hund	Wglad	0.711	0.169367	0.0681149
Hund7	Hund	Wglad	0.792	0.110457	0.0322165
Hund7	Hund	Wglad	0.912	0.142673	0.0441826
Hund7	Hund	Wglad	0.82	0.17673	0.101252
Hund7	Hund	Wglad	0.639	0.0994109	0.0414212
Hund7	Hund	Wglad	0.531	0.0395803	0.0211708
Hund7	Hund	Wglad	0.865	0.0202504	0.0128866
Hund7	Hund	Wglad	0.805	0.648932	0.491992
Hund7	Hund	Wglad	0.843	0.492452	0.374632
Hund7	Hund	Wglad	0.724	0.372791	0.302835
Hund7	Hund	Wglad	0.619	0.301915	0.225515
Hund7	Hund	Wglad	0.972	0.223675	0.132548
Hund7	Hund	Wglad	0.949	0.131627	0.048785
Hund7	Hund	Wglad	0.471	0.196981	0.183174
Hund7	Hund	Wglad	0.707	0.183174	0.0902062
Hund7	Hund	Wglad	0.73	0.0902062	0.0285346
Hund7	Hund	Wglad	0.73	0.0285346	0.0101252
Hund7	Hund	Wglad	0.459	0.0101252	0.00736377
Hund7	Hund	Wglad	0.597	0.00736377	0.00552283
Hund7	Hund	Wglad	0.459	0.00552283	0.00368188
Hund7	Hund	Wglad	0.199	0.212169	0.178111
Hund7	Hund	Wglad	0.777	0.177651	0.0727172
Hund7	Hund	Wglad	0.882	0.0727172	0.0386598
Hund7	Hund	Wglad	0.721	0.0377393	0.0184094
Hund7	Hund	Wglad	0.306	0.0193299	0.0101252
Hund7	Hund	Wglad	0.566	0.080081	0.0358984
Hund7	Hund	Wglad	1.092	0.167526	0.0446429
Hund7	Hund	Wglad	0.715	0.0441826	0.0202504
Hund7	Hund	Wglad	0.382	0.017489	0.00920471
Hund7	Hund	Wglad	0.721	0.161082	0.0635125
Hund7	Hund	Wglad	0.683	0.0635125	0.0138071
Hund7	Hund	Wglad	0.666	0.219072	0.179032
Hund7	Hund	Wglad	1.095	0.17673	0.0607511
Hund7	Hund	Wglad	0.675	0.0607511	0.0271539
Hund7	Hund	Wglad	0.441	0.0276141	0.0193299
Hund7	Hund	Wglad	0.546	0.0184094	0.0101252
Hund7	Hund	Wglad	0.838	0.142213	0.0589102
Hund7	Hund	Wglad	0.323	0.0579897	0.054768
Hund7	Hund	Wglad	0.686	0.0543078	0.0147275
Hund7	Hund	Wglad	0.927	0.127025	0.0266937
Hund7	Hund	Wglad	0.479	0.103093	0.0754786
Hund7	Hund	Wglad	0.622	0.0754786	0.0138071
Hund7	Hund	Wglad	0.498	0.0138071	0
Hund7	Hund	Wglad	0.8	0.179492	0.0865243
Hund7	Hund	Wglad	0.492	0.0874448	0.0464838
Hund7	Hund	Wglad	0.427	0.0460236	0.0340574
Hund7	Hund	Wglad	0.625	0.170287	0.119661
Hund7	Hund	Wglad	0.823	0.144974	0.0423417
Hund7	Hund	Wglad	0.667	0.0405007	0.0225515
Hund7	Hund	Wglad	0.473	0.0220913	0.00276141
Hund7	Hund	Wglad	0.782	0.145895	0.0478645
Hund7	Hund	Wglad	0.869	0.177651	0.0598306
Hund7	Hund	Wglad	0.827	0.404087	0.299153
Hund7	Hund	Wglad	0.469	0.298233	0.238402
Hund7	Hund	Wglad	0.885	0.237482	0.148196
Hund7	Hund	Wglad	0.965	0.148196	0.0501657
Hund7	Hund	Wglad	0.95	0.634205	0.485088
Hund7	Hund	Wglad	0.307	0.485088	0.442286
Hund7	Hund	Wglad	0.703	0.442747	0.355302
Hund7	Hund	Wglad	0.611	0.355302	0.276602
Hund7	Hund	Wglad	0.686	0.276602	0.203424
Hund7	Hund	Wglad	0.575	0.203424	0.139912
Hund7	Hund	Wglad	0.624	0.139912	0.0653535
Hund7	Hund	Wglad	0.337	0.0653535	0.0377393
Hund7	Hund	Wglad	0.492	0.0377393	0.0266937
Hund7	Hund	Wglad	0.348	0.0276141	0.0165685
Hund7	Hund	Wglad	0.288	0.121962	0.115059
Hund7	Hund	Wglad	0.949	0.115059	0.031296
Hund7	Hund	Wglad	0.301	0.0317563	0.0202504
Hund7	Hund	Wglad	0.509	0.0828424	0.048785
Hund7	Hund	Wglad	0.454	0.048785	0.0207106
Hund7	Hund	Mneur	0.905	0.213549	0.110457
Hund7	Hund	Mneur	0.636	0.110457	0.0455633
Hund7	Hund	Mneur	0.521	0.0455633	0.0257732
Hund7	Hund	Mneur	0.597	0.0257732	0.0128866
Hund7	Hund	Mneur	0.644	0.0124264	0.00736377
Hund7	Hund	Mneur	1.041	0.169367	0.0478645
Hund7	Hund	Mneur	0.711	0.0478645	0.0161082
Hund7	Hund	Mneur	0.437	0.015648	0.0128866
Hund7	Hund	Mneur	0.846	0.205265	0.0685751
Hund7	Hund	Mneur	0.522	0.0690353	0.0340574
Hund7	Hund	Mneur	0.482	0.033137	0.0257732
Hund7	Hund	Mneur	0.533	0.0257732	0.0220913
Hund7	Hund	Mneur	0.827	0.161082	0.0414212
Hund7	Hund	Mneur	0.395	0.0423417	0.0276141
Hund7	Hund	Mneur	0.584	0.0280744	0.017489
Hund7	Hund	Mneur	0.498	0.0170287	0.00552283
Hund7	Hund	Mneur	1.088	0.131627	0.0239323
Hund7	Hund	Mneur	0.583	0.023472	0.00552283
Hund7	Hund	Mneur	0.626	0.120582	0.0598306
Hund7	Hund	Mneur	0.203	0.0598306	0.0543078
Hund7	Hund	Mneur	0.707	0.0543078	0.0184094
Hund7	Hund	Mneur	0.648	0.0184094	0.00276141
Hund7	Hund	Mneur	0.775	0.17489	0.113218
Hund7	Hund	Mneur	0.443	0.113218	0.095729
Hund7	Hund	Mneur	0.549	0.095729	0.0570692
Hund7	Hund	Mneur	0.321	0.0570692	0.0248527
Hund7	Hund	Mneur	0.552	0.0248527	0.00414212
Hund7	Hund	Mneur	0.562	0.157401	0.123803
Hund7	Hund	Mneur	0.517	0.124264	0.0717968
Hund7	Hund	Mneur	0.529	0.0717968	0.0441826
Hund7	Hund	Mneur	0.569	0.0441826	0
Hund7	Hund	Mneur	0.624	0.144054	0.0915869
Hund7	Hund	Mneur	0.367	0.0911267	0.0750184
Hund7	Hund	Mneur	0.646	0.0754786	0.0262334
Hund7	Hund	Mneur	0.467	0.0257732	0.00322165
Hund7	Hund	Mneur	0.317	0.139912	0.102172
Hund7	Hund	Mneur	0.892	0.102172	0.0239323
Hund7	Hund	Mneur	0.311	0.0230118	0.015648
Hund7	Hund	Mneur	0.644	0.015648	0.00598306
Hund7	Hund	Mneur	0.843	0.0464838	0.0138071
Hund7	Hund	Mneur	0.72	0.0138071	0.00460236
Hund7	Hund	Mneur	0.762	0.0358984	0
Hund7	Hund	Mneur	0.433	0.0239323	0.0064433
Hund7	Hund	Mneur	0.477	0.0064433	0
Hund7	Hund	Mneur	0.691	0.0579897	0.0423417
Hund7	Hund	Mneur	0.354	0.0423417	0.0257732
Hund7	Hund	Mneur	0.569	0.0257732	0.00460236
Hund7	Hund	Mneur	0.437	0.00460236	0
Hund7	Hund	Mneur	0.604	0.0773196	0.0303756
Hund7	Hund	Mneur	0.505	0.0303756	0.00138071
Hund7	Hund	Mneur	0.809	0.0230118	0.00966495
Hund7	Hund	Mneur	0.261	0.00966495	0
Hund7	Hund	Wglad	0.465	0.434462	0.354381
Hund7	Hund	Wglad	0.99	0.354381	0.223675
Hund7	Hund	Wglad	0.45	0.223675	0.181333
Hund7	Hund	Wglad	0.485	0.179492	0.101712
Hund7	Hund	Wglad	0.491	0.101252	0.0708763
Hund7	Hund	Wglad	0.446	0.0708763	0.0460236
Hund7	Hund	Wglad	0.446	0.0460236	0.0230118
Hund7	Hund	Wglad	0.48	0.0220913	0.00966495
Hund7	Hund	Wglad	0.354	0.0110457	0.00460236
Hund7	Hund	Wglad	0.806	0.328608	0.208027
Hund7	Hund	Wglad	0.797	0.207106	0.127485
Hund7	Hund	Wglad	0.79	0.128866	0.0515464
Hund7	Hund	Wglad	0.398	0.0524669	0.0285346
Hund7	Hund	Wglad	0.327	0.0285346	0.0220913
Hund7	Hund	Wglad	0.474	0.0220913	0.0138071
Hund7	Hund	Wglad	0.491	0.0138071	0.00920471
Hund7	Hund	Wglad	1.104	0.0460236	0.00828424
Hund7	Hund	Wglad	0.985	0.0662739	0.0184094
Hund7	Hund	Wglad	0.432	0.0161082	0.0110457
Hund7	Hund	Wglad	0.975	0.0101252	0.00552283
Hund7	Hund	Wglad	0.783	0.140832	0.0377393
Hund7	Hund	Wglad	0.547	0.0377393	0.0193299
Hund7	Hund	Wglad	0.628	0.0193299	0.0128866
Hund7	Hund	Wglad	0.538	0.0119661	0.00782401
Hund7	Hund	Wglad	0.728	0.064433	0.025313
Hund7	Hund	Wglad	0.569	0.0230118	0.0138071
Hund7	Hund	Wglad	0.461	0.0138071	0.0110457
Hund7	Hund	Wglad	0.927	0.0874448	0.0285346
Hund7	Hund	Wglad	0.415	0.0294551	0.015648
Hund7	Hund	Wglad	0.542	0.0147275	0.00966495
Hund7	Hund	Wglad	0.572	0.00966495	0.00414212
Hund7	Hund	Wglad	1.363	0.0929676	0.054768
Hund7	Hund	Wglad	0.479	0.054768	0.0285346
Hund7	Hund	Wglad	0.6	0.0285346	0.0193299
Hund7	Hund	Wglad	0.239	0.017489	0.0133468
Hund7	Hund	Wglad	0.483	0.0119661	0.00552283
Hund7	Hund	Wglad	1.036	0.0405007	0.0193299
Hund7	Hund	Wglad	0.441	0.0193299	0.0119661
Hund7	Hund	Wglad	0.352	0.0128866	0.0105854
Hund7	Hund	Wglad	0.512	0.00920471	0.00552283
Hund9	Hund	Mneur	1.138	0.155099	0.0510862
Hund9	Hund	Mneur	0.966	0.0515464	0.00552283
Hund9	Hund	Mneur	1.523	0.0902062	0.00552283
Hund9	Hund	Mneur	1.7	0.141753	0.0211708
Hund9	Hund	Mneur	1.208	0.0202504	0
Hund9	Hund	Mneur	1.721	0.0966495	0.00368189
Hund9	Hund	Mneur	1.441	0.169367	0.0432621
Hund9	Hund	Mneur	1.044	0.0432621	0.00736377
Hund9	Hund	Mneur	1.246	0.1169	0.0239323
Hund9	Hund	Mneur	0.879	0.0239323	0.00368188
Hund9	Hund	Mneur	1.129	0.0920471	0.0248527
Hund9	Hund	Mneur	1.176	0.0230118	0.000460236
Hund9	Hund	Mneur	1.436	0.0846834	0.0138071
Hund9	Hund	Mneur	1.133	0.0147275	0
Hund9	Hund	Mneur	1.399	0.062592	0
Hund9	Hund	Mneur	1.585	0.151878	0.0570692
Hund9	Hund	Mneur	0.673	0.0570692	0.0216311
Hund9	Hund	Mneur	0.539	0.0216311	0.00736377
Hund9	Hund	Mneur	0.867	0.00736377	0.00460236
Hund9	Hund	Mneur	1.192	0.224595	0.0869845
Hund9	Hund	Mneur	0.789	0.0865243	0.015648
Hund9	Hund	Mneur	0.616	0.015648	0
Hund9	Hund	Mneur	1.355	0.115979	0.017489
Hund9	Hund	Mneur	1.23	0.017489	0.00322165
Hund9	Hund	Mneur	1.314	0.0699558	0.0193299
Hund9	Hund	Mneur	1.617	0.0193299	0.000460236
Hund9	Hund	Mneur	1.081	0.151878	0.0589102
Hund9	Hund	Mneur	0.971	0.0589102	0.0165685
Hund9	Hund	Mneur	1.043	0.017489	0.0064433
Hund9	Hund	Mneur	2.195	0.145434	0.0101252
Hund9	Hund	Mneur	0.653	0.00920471	0.00368189
Hund9	Hund	Mneur	1.281	0.09757	0.0064433
Hund9	Hund	Mneur	1.149	0.0860641	0.0202504
Hund9	Hund	Mneur	0.96	0.0202504	0
Hund9	Hund	Mneur	0.95	0.0395803	0.00966495
Hund9	Hund	Mneur	0.589	0.0101252	0
Hund9	Hund	Mneur	0.744	0.0768594	0.0138071
Hund9	Hund	Mneur	1.464	0.0138071	0
Hund9	Hund	Mneur	1.032	0.216311	0.0662739
Hund9	Hund	Mneur	0.524	0.0667342	0.0262334
Hund9	Hund	Mneur	0.93	0.138071	0.048785
Hund9	Hund	Mneur	0.668	0.048785	0.0230118
Hund9	Hund	Mneur	0.696	0.0220913	0.0119661
Hund9	Hund	Mneur	1.137	0.115519	0.015648
Hund9	Hund	Mneur	0.72	0.017489	0
Hund9	Hund	Mneur	1.538	0.174429	0.0294551
Hund9	Hund	Mneur	0.987	0.0294551	0.000460236
Hund9	Hund	Mneur	0.949	0.0685751	0.00828424
Hund9	Hund	Mneur	1.074	0.125184	0.0285346
Hund9	Hund	Mneur	0.74	0.0285346	0.015648
Hund9	Hund	Mneur	0.654	0.015648	0
Hund9	Hund	Mneur	1.134	0.129786	0.0266937
Hund9	Hund	Mneur	0.476	0.0262334	0.000920472
Hund9	Hund	Mneur	1.374	0.143594	0.0211708
Hund9	Hund	Mneur	0.429	0.0211708	0.0128866
Hund9	Hund	Mneur	1.028	0.151878	0.0358984
Hund9	Hund	Mneur	1.152	0.0358984	0.00138071
Hund9	Hund	Mneur	1.112	0.194219	0.0533873
Hund9	Hund	Mneur	0.608	0.0533873	0.0193299
Hund9	Hund	Mneur	0.719	0.0193299	0.00276141
Hund9	Hund	Mneur	1.626	0.170287	0.0128866
Hund9	Hund	Mneur	0.5	0.0119661	0.000460236
Hund9	Hund	Mneur	1.016	0.0782401	0.00736377
Hund9	Hund	Mneur	1.4	0.111377	0.00736377
Hund9	Hund	Mneur	1.233	0.0432621	0.0064433
Hund9	Hund	Mneur	1.499	0.115059	0.0110457
Hund9	Hund	Mneur	0.889	0.0110457	0.00184094
Hund9	Hund	Mneur	0.848	0.0303756	0.00506259
Hund9	Hund	Mneur	0.995	0.0584499	0.00368188
Hund9	Hund	Mneur	0.883	0.0819219	0.00920471
Hund9	Hund	Mneur	0.585	0.00920471	0
Hund9	Hund	Mneur	1.203	0.173969	0.0308358
Hund9	Hund	Mneur	0.709	0.0303756	0.0128866
Hund9	Hund	Mneur	0.804	0.0124264	0.00368188
Hund9	Hund	Mneur	1.526	0.120582	0.0115059
Hund9	Hund	Mneur	0.701	0.0105854	0.00230118
Hund9	Hund	Mneur	1.165	0.0727172	0.00184094
Hund9	Hund	Mneur	0.522	0.00506259	0
Hund9	Hund	Mneur	1.778	0.193759	0.017489
Hund9	Hund	Mneur	1.233	0.207566	0.0552283
Hund9	Hund	Mneur	1.017	0.127946	0.0303756
Hund9	Hund	Mneur	0.723	0.186395	0.0856038
Hund9	Hund	Mneur	0.279	0.0598306	0.0520066
Hund9	Hund	Mneur	0.444	0.0667342	0.0432621
Hund9	Hund	Mneur	1.286	0.206186	0.0856038
Hund9	Hund	Mneur	0.82	0.0856038	0.0266937
Hund10	Hund	Mneur	1.396	0.189617	0.0294551
Hund10	Hund	Mneur	2.635	0.0294551	0
Hund10	Hund	Mneur	1.37	0.212629	0.0727172
Hund10	Hund	Mneur	1.042	0.0727172	0.0184094
Hund10	Hund	Mneur	1.423	0.110457	0.0119661
Hund10	Hund	Mneur	1.465	0.203884	0.0340574
Hund10	Hund	Mneur	1.73	0.135309	0.00230118
Hund10	Hund	Mneur	1.517	0.0874448	0
Hund10	Hund	Mneur	0.91	0.133929	0.0294551
Hund10	Hund	Mneur	1.148	0.190538	0.0423417
Hund10	Hund	Mneur	1.192	0.0432621	0.00552283
Hund10	Hund	Mneur	1.303	0.173969	0.0506259
Hund10	Hund	Mneur	1.406	0.0506259	0.0101252
Hund10	Hund	Mneur	0.388	0.1169	0.0662739
Hund10	Hund	Mneur	0.861	0.0662739	0.015648
Hund10	Hund	Mneur	1.156	0.185935	0.0538476
Hund10	Hund	Mneur	1.054	0.0533873	0.0101252
Hund10	Hund	Mneur	0.892	0.160162	0.0579897
Hund10	Hund	Mneur	1.333	0.0570692	0.00184094
Hund10	Hund	Mneur	0.994	0.108616	0.0257732
Hund10	Hund	Mneur	1.086	0.080081	0
Hund10	Hund	Mneur	0.431	0.102172	0.0782401
Hund10	Hund	Mneur	1.391	0.0773196	0.00460236
Hund10	Hund	Mneur	1.564	0.146355	0.0184094
Hund10	Hund	Mneur	0.919	0.0184094	0
Hund10	Hund	Mneur	0.738	0.225055	0.0911267
Hund10	Hund	Mneur	1.146	0.0902062	0.0128866
Hund10	Hund	Mneur	0.856	0.0994109	0.0294551
Hund10	Hund	Mneur	0.724	0.0294551	0.015648
Hund10	Hund	Mneur	1.332	0.0635125	0.0161082
Hund10	Hund	Mneur	0.395	0.0161082	0.000460235
Hund11	Hund	Wglad	0.268	0.537555	0.462077
Hund11	Hund	Wglad	0.167	0.462077	0.416973
Hund11	Hund	Wglad	0.164	0.416973	0.372791
Hund11	Hund	Wglad	0.158	0.372791	0.324006
Hund11	Hund	Wglad	0.091	0.324006	0.31204
Hund11	Hund	Wglad	0.069	0.31204	0.287187
Hund11	Hund	Wglad	0.155	0.287187	0.251289
Hund11	Hund	Wglad	0.167	0.251289	0.209867
Hund11	Hund	Wglad	0.175	0.209867	0.188697
Hund11	Hund	Wglad	0.163	0.191458	0.162923
Hund11	Hund	Wglad	0.159	0.0938881	0.080081
Hund11	Hund	Wglad	0.162	0.080081	0.0579897
Hund11	Hund	Wglad	0.169	0.0561487	0.0497054
Hund11	Hund	Wglad	0.182	0.0497054	0.0405007
Hund11	Hund	Wglad	0.158	0.797128	0.734536
Hund11	Hund	Wglad	0.163	0.734536	0.661819
Hund11	Hund	Wglad	0.163	0.661819	0.608432
Hund11	Hund	Wglad	0.175	0.608432	0.554124
Hund11	Hund	Wglad	0.102	0.554124	0.498895
Hund11	Hund	Wglad	0.102	0.498895	0.466679
Hund11	Hund	Wglad	0.113	0.466679	0.437224
Hund11	Hund	Wglad	0.115	0.437224	0.39028
Hund11	Hund	Wglad	0.148	0.39028	0.353461
Hund11	Hund	Wglad	0.178	0.353461	0.315722
Hund11	Hund	Wglad	0.163	0.315722	0.285346
Hund11	Hund	Wglad	0.094	0.285346	0.271539
Hund11	Hund	Wglad	0.117	0.271539	0.236561
Hund11	Hund	Wglad	0.118	0.236561	0.221834
Hund11	Hund	Wglad	0.153	0.221834	0.202504
Hund11	Hund	Wglad	0.114	0.202504	0.19514
Hund11	Hund	Wglad	0.064	0.19514	0.185015
Hund11	Hund	Wglad	0.123	0.185015	0.17489
Hund11	Hund	Wglad	0.127	0.17489	0.169367
Hund11	Hund	Wglad	0.126	0.169367	0.157401
Hund11	Hund	Wglad	0.167	0.159242	0.150957
Hund11	Hund	Wglad	0.186	0.150957	0.147275
Hund11	Hund	Wglad	0.2	0.147275	0.138991
Hund11	Hund	Wglad	0.2	0.138991	0.132548
Hund11	Hund	Wglad	0.07	0.132548	0.127025
Hund11	Hund	Wglad	0.159	0.127025	0.119661
Hund11	Hund	Wglad	0.106	0.119661	0.104013
Hund11	Hund	Wglad	0.073	0.104013	0.095729
Hund11	Hund	Wglad	0.118	0.095729	0.0902062
Hund11	Hund	Wglad	0.268	0.537555	0.462077
Hund11	Hund	Wglad	0.167	0.462077	0.416973
Hund11	Hund	Wglad	0.164	0.416973	0.372791
Hund11	Hund	Wglad	0.158	0.372791	0.324006
Hund11	Hund	Wglad	0.091	0.324006	0.31204
Hund11	Hund	Wglad	0.069	0.31204	0.287187
Hund11	Hund	Wglad	0.155	0.287187	0.251289
Hund11	Hund	Wglad	0.167	0.251289	0.209867
Hund11	Hund	Wglad	0.175	0.209867	0.188697
Hund11	Hund	Wglad	0.163	0.191458	0.162923
Hund11	Hund	Wglad	0.159	0.0938881	0.080081
Hund11	Hund	Wglad	0.162	0.080081	0.0579897
Hund11	Hund	Wglad	0.169	0.0561487	0.0497054
Hund11	Hund	Wglad	0.182	0.0497054	0.0405007
Hund11	Hund	Wglad	0.158	0.797128	0.734536
Hund11	Hund	Wglad	0.163	0.734536	0.661819
Hund11	Hund	Wglad	0.163	0.661819	0.608432
Hund11	Hund	Wglad	0.175	0.608432	0.554124
Hund11	Hund	Wglad	0.102	0.554124	0.498895
Hund11	Hund	Wglad	0.102	0.498895	0.466679
Hund11	Hund	Wglad	0.113	0.466679	0.437224
Hund11	Hund	Wglad	0.115	0.437224	0.39028
Hund11	Hund	Wglad	0.148	0.39028	0.353461
Hund11	Hund	Wglad	0.178	0.353461	0.315722
Hund11	Hund	Wglad	0.163	0.315722	0.285346
Hund11	Hund	Wglad	0.094	0.285346	0.271539
Hund11	Hund	Wglad	0.117	0.271539	0.236561
Hund11	Hund	Wglad	0.118	0.236561	0.221834
Hund11	Hund	Wglad	0.153	0.221834	0.202504
Hund11	Hund	Wglad	0.114	0.202504	0.19514
Hund11	Hund	Wglad	0.064	0.19514	0.185015
Hund11	Hund	Wglad	0.123	0.185015	0.17489
Hund11	Hund	Wglad	0.127	0.17489	0.169367
Hund11	Hund	Wglad	0.254	0.652614	0.62592
Hund11	Hund	Wglad	0.175	0.627761	0.571613
Hund11	Hund	Wglad	0.123	0.571613	0.520987
Hund11	Hund	Wglad	0.201	0.520987	0.46944
Hund11	Hund	Wglad	0.126	0.169367	0.157401
Hund11	Hund	Wglad	0.167	0.159242	0.150957
Hund11	Hund	Wglad	0.186	0.150957	0.147275
Hund11	Hund	Wglad	0.2	0.147275	0.138991
Hund11	Hund	Wglad	0.2	0.138991	0.132548
Hund11	Hund	Wglad	0.07	0.132548	0.127025
Hund11	Hund	Wglad	0.159	0.127025	0.119661
Hund11	Hund	Wglad	0.106	0.119661	0.104013
Hund11	Hund	Wglad	0.073	0.104013	0.095729
Hund11	Hund	Wglad	0.118	0.095729	0.0902062
Hund11	Hund	Wglad	0.117	0.46944	0.439065
Hund11	Hund	Wglad	0.182	0.869845	0.822901
Hund11	Hund	Wglad	0.827	0.822901	0.740059
Hund11	Hund	Wglad	0.244	0.740059	0.681149
Hund11	Hund	Wglad	0.102	0.681149	0.671024
Hund11	Hund	Wglad	0.176	0.671024	0.628682
Hund11	Hund	Wglad	0.099	0.628682	0.603829
Hund11	Hund	Wglad	0.08	0.603829	0.551362
Hund11	Hund	Wglad	0.106	0.551362	0.497054
Hund11	Hund	Wglad	0.79	0.497054	0.44919
Hund11	Hund	Wglad	0.178	0.44919	0.399485
Hund11	Hund	Wglad	0.111	0.399485	0.3912
Hund11	Hund	Wglad	0.226	0.3912	0.355302
Hund11	Hund	Wglad	0.166	0.355302	0.326767
Hund11	Hund	Wglad	0.185	0.78056	0.720729
Hund11	Hund	Wglad	0.23	0.720729	0.657216
Hund11	Hund	Wglad	0.19	0.657216	0.599227
Hund11	Hund	Wglad	0.179	0.599227	0.548601
Hund11	Hund	Wglad	0.191	0.548601	0.496134
Hund11	Hund	Wglad	0.154	0.496134	0.445508
Hund11	Hund	Wglad	0.179	0.445508	0.394882
Hund11	Hund	Wglad	0.174	0.394882	0.353461
Hund11	Hund	Wglad	0.254	0.652614	0.62592
Hund11	Hund	Wglad	0.175	0.627761	0.571613
Hund11	Hund	Wglad	0.123	0.571613	0.520987
Hund11	Hund	Wglad	0.201	0.520987	0.46944
Hund11	Hund	Wglad	0.179	0.353461	0.304676
Hund11	Hund	Wglad	0.122	0.304676	0.275221
Hund11	Hund	Wglad	0.178	0.275221	0.232879
Hund11	Hund	Wglad	0.184	0.232879	0.191458
Hund11	Hund	Wglad	0.114	0.191458	0.183174
Hund11	Hund	Wglad	0.197	0.183174	0.173049
Hund11	Hund	Wglad	0.175	0.173049	0.140832
Hund11	Hund	Wglad	0.117	0.46944	0.439065
Hund11	Hund	Wglad	0.182	0.869845	0.822901
Hund11	Hund	Wglad	0.827	0.822901	0.740059
Hund11	Hund	Wglad	0.244	0.740059	0.681149
Hund11	Hund	Wglad	0.102	0.681149	0.671024
Hund11	Hund	Wglad	0.176	0.671024	0.628682
Hund11	Hund	Wglad	0.099	0.628682	0.603829
Hund11	Hund	Wglad	0.08	0.603829	0.551362
Hund11	Hund	Wglad	0.106	0.551362	0.497054
Hund11	Hund	Wglad	0.79	0.497054	0.44919
Hund11	Hund	Wglad	0.178	0.44919	0.399485
Hund11	Hund	Wglad	0.111	0.399485	0.3912
Hund11	Hund	Wglad	0.226	0.3912	0.355302
Hund11	Hund	Wglad	0.166	0.355302	0.326767
Hund11	Hund	Wglad	0.185	0.78056	0.720729
Hund11	Hund	Wglad	0.23	0.720729	0.657216
Hund11	Hund	Wglad	0.19	0.657216	0.599227
Hund11	Hund	Wglad	0.179	0.599227	0.548601
Hund11	Hund	Wglad	0.191	0.548601	0.496134
Hund11	Hund	Wglad	0.154	0.496134	0.445508
Hund11	Hund	Wglad	0.179	0.445508	0.394882
Hund11	Hund	Wglad	0.174	0.394882	0.353461
Hund11	Hund	Wglad	0.179	0.353461	0.304676
Hund11	Hund	Wglad	0.122	0.304676	0.275221
Hund11	Hund	Wglad	0.178	0.275221	0.232879
Hund11	Hund	Wglad	0.184	0.232879	0.191458
Hund11	Hund	Wglad	0.114	0.191458	0.183174
Hund11	Hund	Wglad	0.197	0.183174	0.173049
Hund11	Hund	Wglad	0.175	0.173049	0.140832
Hund12	Hund	Wglad	0.958	1.01896	0.886414
Hund12	Hund	Wglad	0.715	0.886414	0.694956
Hund12	Hund	Wglad	0.792	0.694956	0.563328
Hund12	Hund	Wglad	0.754	0.563328	0.44919
Hund12	Hund	Wglad	0.336	0.44919	0.37187
Hund12	Hund	Wglad	0.192	0.37187	0.279823
Hund12	Hund	Wglad	0.484	0.279823	0.212629
Hund12	Hund	Wglad	0.573	0.212629	0.129786
Hund12	Hund	Wglad	0.524	0.129786	0.0211708
Hund12	Hund	Wglad	0.478	0.0211708	0
Hund12	Hund	Wglad	0.767	0.628682	0.495214
Hund12	Hund	Wglad	0.122	0.494293	0.466679
Hund12	Hund	Wglad	0.407	0.466679	0.385677
Hund12	Hund	Wglad	0.882	0.385677	0.259573
Hund12	Hund	Wglad	0.58	0.259573	0.171208
Hund12	Hund	Wglad	0.336	0.171208	0.121502
Hund12	Hund	Wglad	0.523	0.121502	0.0598306
Hund12	Hund	Wglad	0.887	0.0598306	0.015648
Hund12	Hund	Wglad	0.44	0.015648	0
Hund12	Hund	Wglad	0.929	0.315722	0.185015
Hund12	Hund	Wglad	0.906	0.185015	0.062592
Hund12	Hund	Wglad	0.821	0.0616716	0
Hund12	Hund	Wglad	0.374	0.277062	0.242084
Hund12	Hund	Wglad	0.552	0.242084	0.150957
Hund12	Hund	Wglad	0.629	0.150957	0.0819219
Hund12	Hund	Wglad	0.442	0.0819219	0.0395803
Hund12	Hund	Wglad	0.643	0.0395803	0
Hund12	Hund	Wglad	0.483	0.836708	0.756627
Hund12	Hund	Wglad	0.555	0.752946	0.619477
Hund12	Hund	Wglad	0.422	0.619477	0.515464
Hund12	Hund	Wglad	0.241	0.515464	0.502577
Hund12	Hund	Wglad	0.182	0.502577	0.472202
Hund12	Hund	Wglad	0.433	0.472202	0.375552
Hund12	Hund	Wglad	0.406	0.375552	0.303756
Hund12	Hund	Wglad	0.435	0.303756	0.2338
Hund12	Hund	Wglad	0.375	0.23472	0.173969
Hund12	Hund	Wglad	0.196	0.173969	0.150957
Hund12	Hund	Wglad	0.496	0.150957	0.0837629
Hund12	Hund	Wglad	0.536	0.0837629	0.0128866
Hund12	Hund	Wglad	0.186	0.0128866	0
Hund12	Hund	Wglad	0.501	0.443667	0.341495
Hund12	Hund	Wglad	0.397	0.341495	0.249448
Hund12	Hund	Wglad	0.326	0.249448	0.17489
Hund12	Hund	Wglad	0.338	0.17673	0.127025
Hund12	Hund	Wglad	0.507	0.128866	0.0708763
Hund12	Hund	Wglad	0.71	0.0635125	0
Hund12	Hund	Wglad	0.685	0.243925	0.143594
Hund12	Hund	Wglad	0.51	0.144514	0.0681149
Hund12	Hund	Wglad	0.248	0.0681149	0.0432622
Hund12	Hund	Wglad	0.426	0.0432621	0.0110457
Hund12	Hund	Wglad	0.309	1.11285	1.03461
Hund12	Hund	Wglad	0.493	1.03461	0.892857
Hund12	Hund	Wglad	0.508	0.892857	0.760309
Hund12	Hund	Wglad	0.316	0.760309	0.628682
Hund12	Hund	Wglad	0.237	0.628682	0.58634
Hund12	Hund	Wglad	0.443	0.58634	0.472202
Hund12	Hund	Wglad	0.304	0.472202	0.395803
Hund12	Hund	Wglad	0.309	0.395803	0.322165
Hund12	Hund	Wglad	0.233	0.322165	0.281664
Hund12	Hund	Wglad	0.266	0.281664	0.223675
Hund12	Hund	Wglad	0.309	0.223675	0.17489
Hund12	Hund	Wglad	0.259	0.17489	0.115059
Hund12	Hund	Wglad	0.25	0.115059	0.0736377
Hund12	Hund	Wglad	0.371	0.0736377	0.0423417
Hund12	Hund	Wglad	0.707	0.406848	0.303756
Hund12	Hund	Wglad	0.275	0.303756	0.200663
Hund12	Hund	Wglad	0.237	0.200663	0.0920471
Hund12	Hund	Wglad	0.39	0.0920471	0.0543078
Hund12	Hund	Wglad	0.403	0.0543078	0.0266937
Hund12	Hund	Wglad	0.118	0.832106	0.689433
Hund12	Hund	Wglad	0.458	0.44919	0.3507
Hund12	Hund	Wglad	0.341	0.3507	0.294551
Hund12	Hund	Wglad	0.51	0.294551	0.219993
Hund12	Hund	Wglad	0.636	0.219993	0.130707
Hund12	Hund	Wglad	0.333	0.130707	0.111377
Hund12	Hund	Wglad	0.194	0.111377	0.108616
Hund12	Hund	Wglad	0.49	0.108616	0.0506259
Hund12	Hund	Wglad	0.366	0.0506259	0.0432621
Hund12	Hund	Wglad	0.231	0.21539	0.187776
Hund12	Hund	Wglad	0.567	0.187776	0.104013
Hund12	Hund	Wglad	0.347	0.104013	0.0810015
Hund12	Hund	Wglad	0.625	0.0810015	0.0266937
Hund12	Hund	Wglad	0.276	0.0266937	0.0230118
Hund12	Hund	Wglad	0.403	0.0230118	0.0211708
Hund12	Hund	Wglad	0.191	0.0211708	0.017489
Hund12	Hund	Wglad	0.244	0.623159	0.588181
Hund12	Hund	Wglad	0.401	0.588181	0.455633
Hund12	Hund	Wglad	0.555	0.455633	0.316642
Hund12	Hund	Wglad	0.53	0.316642	0.243004
Hund12	Hund	Wglad	0.245	0.243004	0.19606
Hund12	Hund	Wglad	0.221	0.19606	0.167526
Hund12	Hund	Wglad	0.266	0.167526	0.142673
Hund12	Hund	Wglad	0.13	0.142673	0.132548
Hund12	Hund	Wglad	0.337	0.132548	0.0782401
Hund12	Hund	Wglad	0.207	0.0782401	0.0598306
Hund12	Hund	Wglad	0.195	0.0598306	0.0441826
Hund12	Hund	Wglad	0.19	0.0441826	0.0368189
Hund12	Hund	Wglad	0.255	0.0368189	0.0276141
Hund12	Hund	Wglad	0.211	0.0276141	0.0239323
Hund12	Hund	Wglad	0.316	0.0239323	0.0211708
Hund12	Hund	Wglad	0.226	0.0211708	0.0193299
Hund12	Hund	Wglad	0.231	0.556885	0.500736
Hund12	Hund	Wglad	0.429	0.494293	0.387518
Hund12	Hund	Wglad	0.181	0.387518	0.352541
Hund12	Hund	Wglad	0.342	0.352541	0.29363
Hund12	Hund	Wglad	0.17	0.29363	0.256811
Hund12	Hund	Wglad	0.193	0.21539	0.185935
Hund12	Hund	Wglad	0.313	0.185935	0.153719
Hund12	Hund	Wglad	0.407	0.153719	0.135309
Hund12	Hund	Wglad	0.295	0.135309	0.105854
Hund12	Hund	Wglad	0.206	0.105854	0.080081
Hund12	Hund	Wglad	0.237	0.080081	0.0616716
Hund12	Hund	Wglad	0.195	0.0616716	0.0451031
Hund12	Hund	Wglad	0.357	0.0451031	0.031296
Hund12	Hund	Wglad	0.206	0.031296	0.0220913
Hund12	Hund	Wglad	0.282	0.0220913	0.015648
Hund12	Hund	Wglad	0.462	0.015648	0.00552283
Hund12	Hund	Wglad	0.472	0.284426	0.191458
Hund12	Hund	Wglad	0.547	0.191458	0.135309
Hund12	Hund	Wglad	0.473	0.135309	0.0635125
Hund12	Hund	Wglad	0.363	0.0635125	0.0358984
Hund12	Hund	Wglad	0.226	0.0358984	0.0294551
Hund12	Hund	Wglad	0.239	0.0294551	0.0276141
Hund12	Hund	Wglad	0.342	0.0276141	0.0193299
Hund12	Hund	Wglad	0.025	0.0193299	0.0165685
Hund12	Hund	Wglad	0.431	0.206186	0.164764
Hund12	Hund	Wglad	0.54	0.164764	0.0607511
Hund12	Hund	Wglad	0.381	0.0607511	0.0349779
Hund12	Hund	Wglad	0.199	0.0349779	0.0285346
Hund12	Hund	Wglad	0.249	0.0285346	0.0230118
Hund12	Hund	Wglad	0.376	0.0230118	0.0165685
Hund12	Hund	Wglad	0.101	0.0165685	0.0147275
Hund12	Hund	Wglad	0.213	0.0147275	0.0110457
Hund12	Hund	Wglad	0.601	1.03461	0.860641
Hund12	Hund	Wglad	0.419	0.860641	0.760309
Hund12	Hund	Wglad	0.234	0.760309	0.708763
Hund12	Hund	Wglad	0.445	0.708763	0.593704
Hund12	Hund	Wglad	0.36	0.593704	0.514543
Hund12	Hund	Wglad	0.309	0.514543	0.440906
Hund12	Hund	Wglad	0.321	0.440906	0.369109
Hund12	Hund	Wglad	0.425	0.369109	0.288108
Hund12	Hund	Wglad	0.32	0.288108	0.232879
David Battenborough	Hund	Wglad	0.504	0.628682	0.528351
David Battenborough	Hund	Wglad	0.445	0.528351	0.446429
David Battenborough	Hund	Wglad	0.752	0.446429	0.333211
David Battenborough	Hund	Wglad	0.77	0.333211	0.219993
David Battenborough	Hund	Wglad	0.65	0.219993	0.160162
David Battenborough	Hund	Wglad	0.578	0.160162	0.128866
David Battenborough	Hund	Wglad	0.329	0.129786	0.101252
David Battenborough	Hund	Wglad	0.63	0.101252	0.0598306
David Battenborough	Hund	Wglad	0.439	0.0598306	0.0368189
David Battenborough	Hund	Wglad	0.489	0.0368189	0.0128866
David Battenborough	Hund	Wglad	0.391	0.0128866	0.00736377
David Battenborough	Hund	Wglad	0.185	1.10733	1.05762
David Battenborough	Hund	Wglad	0.314	1.05762	0.952688
David Battenborough	Hund	Wglad	0.19	0.952688	0.904823
David Battenborough	Hund	Wglad	0.321	0.904823	0.838549
David Battenborough	Hund	Wglad	0.446	0.838549	0.745582
David Battenborough	Hund	Wglad	0.246	0.745582	0.704161
David Battenborough	Hund	Wglad	0.326	0.704161	0.634205
David Battenborough	Hund	Wglad	0.273	0.634205	0.56701
David Battenborough	Hund	Wglad	0.183	0.56609	0.52651
David Battenborough	Hund	Wglad	0.185	0.523748	0.497054
David Battenborough	Hund	Wglad	0.459	0.497054	0.413292
David Battenborough	Hund	Wglad	0.155	0.414212	0.381996
David Battenborough	Hund	Wglad	0.276	0.381996	0.33137
David Battenborough	Hund	Wglad	0.205	0.33137	0.300994
David Battenborough	Hund	Wglad	0.614	0.300994	0.223675
David Battenborough	Hund	Wglad	0.136	0.224595	0.202504
David Battenborough	Hund	Wglad	0.332	0.202504	0.165685
David Battenborough	Hund	Wglad	0.396	0.165685	0.134389
David Battenborough	Hund	Wglad	0.356	0.134389	0.0994109
David Battenborough	Hund	Wglad	0.148	0.0994109	0.0892857
David Battenborough	Hund	Wglad	0.363	0.0865243	0.0515464
David Battenborough	Hund	Wglad	0.539	0.0515464	0.0202504
David Battenborough	Hund	Wglad	0.14	0.0202504	0.0165685
David Battenborough	Hund	Wglad	0.407	0.0165685	0.00828424
David Battenborough	Hund	Wglad	0.837	0.893778	0.717047
David Battenborough	Hund	Wglad	0.46	0.717047	0.621318
David Battenborough	Hund	Wglad	0.461	0.621318	0.520987
David Battenborough	Hund	Wglad	0.474	0.520987	0.417894
David Battenborough	Hund	Wglad	0.824	0.417894	0.347018
David Battenborough	Hund	Wglad	0.516	0.347018	0.291789
David Battenborough	Hund	Wglad	0.412	0.291789	0.261414
David Battenborough	Hund	Wglad	0.371	0.219072	0.211708
David Battenborough	Hund	Wglad	0.723	0.211708	0.186856
David Battenborough	Hund	Wglad	0.618	0.186856	0.177651
David Battenborough	Hund	Wglad	0.562	0.177651	0.161082
David Battenborough	Hund	Wglad	0.545	0.161082	0.150957
David Battenborough	Hund	Wglad	0.429	0.150957	0.143594
David Battenborough	Hund	Wglad	0.612	1.02448	0.907585
David Battenborough	Hund	Wglad	0.452	0.907585	0.793446
David Battenborough	Hund	Wglad	0.525	0.793446	0.68299
David Battenborough	Hund	Wglad	0.396	0.68299	0.613954
David Battenborough	Hund	Wglad	0.335	0.613954	0.550442
David Battenborough	Hund	Wglad	0.226	0.550442	0.474043
David Battenborough	Hund	Wglad	0.353	0.474043	0.392121
David Battenborough	Hund	Wglad	0.506	0.392121	0.321244
David Battenborough	Hund	Wglad	0.8	0.321244	0.2338
David Battenborough	Hund	Wglad	0.377	0.2338	0.202504
David Battenborough	Hund	Wglad	0.376	0.202504	0.170287
David Battenborough	Hund	Wglad	0.629	0.170287	0.131627
David Battenborough	Hund	Wglad	0.396	0.131627	0.115059
David Battenborough	Hund	Wglad	0.55	0.112297	0.105854
David Battenborough	Hund	Wglad	0.467	0.105854	0.0708763
David Battenborough	Hund	Wglad	0.572	0.0708763	0.00736377
David Battenborough	Hund	Wglad	0.295	0.416973	0.378314
David Battenborough	Hund	Wglad	0.369	0.378314	0.313881
David Battenborough	Hund	Wglad	0.434	0.313881	0.247607
David Battenborough	Hund	Wglad	0.25	0.247607	0.186856
David Battenborough	Hund	Wglad	0.418	0.186856	0.13623
David Battenborough	Hund	Wglad	0.45	0.13623	0.108616
David Battenborough	Hund	Wglad	0.583	0.108616	0.0662739
David Battenborough	Hund	Wglad	0.377	0.0662739	0.0377393
David Battenborough	Hund	Wglad	0.627	0.0377393	0.00920471
David Battenborough	Hund	Wglad	0.513	0.336892	0.256811
David Battenborough	Hund	Wglad	0.493	0.256811	0.189617
David Battenborough	Hund	Wglad	0.568	0.189617	0.149116
David Battenborough	Hund	Wglad	0.386	0.149116	0.095729
David Battenborough	Hund	Wglad	0.299	0.095729	0.0708763
David Battenborough	Hund	Wglad	0.512	0.0708763	0.0276141
David Battenborough	Hund	Wglad	0.406	0.0276141	0.0147275
David Battenborough	Hund	Wglad	0.376	0.0147275	0.0119661
David Battenborough	Hund	Wglad	0.546	0.218152	0.157401
David Battenborough	Hund	Wglad	0.462	0.157401	0.105854
David Battenborough	Hund	Wglad	0.461	0.105854	0.0377393
David Battenborough	Hund	Wglad	0.48	0.0377393	0.0110457
David Battenborough	Hund	Wglad	0.475	0.0110457	0
David Battenborough	Hund	Wglad	0.442	0.66366	0.549521
David Battenborough	Hund	Wglad	0.517	0.549521	0.438144
David Battenborough	Hund	Wglad	0.465	0.438144	0.347018
David Battenborough	Hund	Wglad	0.395	0.347018	0.27338
David Battenborough	Hund	Wglad	0.515	0.27338	0.219993
David Battenborough	Hund	Wglad	0.387	0.218152	0.190538
David Battenborough	Hund	Wglad	0.495	0.189617	0.123343
David Battenborough	Hund	Wglad	0.51	0.123343	0.0708763
David Battenborough	Hund	Wglad	0.581	0.0708763	0.00552283
David Battenborough	Hund	Wglad	0.559	0.846834	0.729013
David Battenborough	Hund	Wglad	0.512	0.729013	0.631443
David Battenborough	Hund	Wglad	0.558	0.632364	0.525589
David Battenborough	Hund	Wglad	0.512	0.525589	0.451951
David Battenborough	Hund	Wglad	0.453	0.453792	0.386598
David Battenborough	Hund	Wglad	0.438	0.386598	0.303756
David Battenborough	Hund	Wglad	0.305	0.303756	0.278903
David Battenborough	Hund	Wglad	0.476	0.278903	0.199742
David Battenborough	Hund	Wglad	0.39	0.199742	0.163844
David Battenborough	Hund	Wglad	0.324	0.163844	0.124264
David Battenborough	Hund	Wglad	0.336	0.124264	0.080081
David Battenborough	Hund	Wglad	0.375	0.080081	0.048785
David Battenborough	Hund	Wglad	0.269	0.048785	0.0432621
David Battenborough	Hund	Wglad	0.277	0.0432621	0.0147275
David Battenborough	Hund	Wglad	0.247	0.0147275	0
David Battenborough	Hund	Mneur	0.588	0.216771	0.142213
David Battenborough	Hund	Mneur	0.392	0.0570692	0.015648
David Battenborough	Hund	Mneur	0.432	0.0653535	0.0478645
David Battenborough	Hund	Mneur	0.589	0.0717968	0.0179492
David Battenborough	Hund	Mneur	0.565	0.0202504	0.00460236
David Battenborough	Hund	Mneur	0.347	0.0888255	0.0543078
David Battenborough	Hund	Mneur	0.873	0.0538476	0.0165685
David Battenborough	Hund	Mneur	0.509	0.196981	0.123803
David Battenborough	Hund	Mneur	0.625	0.122423	0.0740979
David Battenborough	Hund	Mneur	1.146	0.0727172	0.0225515
David Battenborough	Hund	Mneur	0.624	0.0230118	0.00276141
David Battenborough	Hund	Mneur	1.386	0.154639	0.0575295
David Battenborough	Hund	Mneur	0.558	0.0570692	0.0322165
David Battenborough	Hund	Mneur	0.461	0.0322165	0.0165685
David Battenborough	Hund	Mneur	0.675	0.188697	0.119661
David Battenborough	Hund	Mneur	0.661	0.119661	0.0727172
David Battenborough	Hund	Mneur	0.679	0.0727172	0.0437224
David Battenborough	Hund	Mneur	0.609	0.0437224	0.00552283
David Battenborough	Hund	Mneur	0.457	0.00552283	0
David Battenborough	Hund	Mneur	0.396	0.132548	0.0952688
David Battenborough	Hund	Mneur	0.503	0.0948085	0.0869845
David Battenborough	Hund	Mneur	1.01	0.0860641	0.0257732
David Battenborough	Hund	Mneur	0.638	0.025313	0.00460236
David Battenborough	Hund	Mneur	0.721	0.231959	0.139912
David Battenborough	Hund	Mneur	0.716	0.140832	0.0823822
David Battenborough	Hund	Mneur	0.786	0.0823822	0.046944
David Battenborough	Hund	Mneur	0.877	0.046944	0.00736377
David Battenborough	Hund	Mneur	0.445	0.197901	0.13623
David Battenborough	Hund	Mneur	2.195	0.159242	0.00966495
David Battenborough	Hund	Mneur	0.542	0.159242	0.0405007
David Battenborough	Hund	Mneur	0.674	0.0405007	0.0110457
David Battenborough	Hund	Mneur	0.597	0.0110457	0.00276141
David Battenborough	Hund	Mneur	0.92	0.135309	0.0524669
David Battenborough	Hund	Mneur	0.732	0.0520066	0.0266937
David Battenborough	Hund	Mneur	0.671	0.0271539	0.0110457
David Battenborough	Hund	Mneur	0.52	0.0115059	0.00322165
David Battenborough	Hund	Mneur	1.26	0.0929676	0.0266937
David Battenborough	Hund	Mneur	0.824	0.0266937	0.00506259
David Battenborough	Hund	Mneur	0.645	0.0782401	0.031296
David Battenborough	Hund	Mneur	0.588	0.031296	0.00920471
David Battenborough	Hund	Mneur	0.498	0.00920471	0.00138071
David Battenborough	Hund	Mneur	0.6	0.0395803	0.0138071
David Battenborough	Hund	Mneur	0.486	0.0138071	0.00184094
David Battenborough	Hund	Mneur	1.146	0.0681149	0.0124264
David Battenborough	Hund	Mneur	0.68	0.0128866	0.00276141
David Battenborough	Hund	Mneur	1.127	0.127025	0.0340574
David Battenborough	Hund	Mneur	0.662	0.0340574	0.00828424
David Battenborough	Hund	Mneur	0.745	0.113218	0.0543078
David Battenborough	Hund	Mneur	1.053	0.0543078	0
David Battenborough	Hund	Mneur	0.357	0.142673	0.141753
David Battenborough	Hund	Mneur	0.347	0.142213	0.122423
David Battenborough	Hund	Mneur	0.332	0.122423	0.104934
Gcom2	Gcom	Wglad	0.8521	0.0478645	0.017489
Gcom2	Gcom	Wglad	0.788	0.0358984	0.0138071
Gcom2	Gcom	Wglad	0.582	0.017489	0.00460236
Gcom2	Gcom	Wglad	0.592	0.0635125	0.0138071
Gcom2	Gcom	Wglad	0.986	0.0128866	0.00184094
Gcom2	Gcom	Wglad	1.6851	0.154639	0.0543078
Gcom2	Gcom	Wglad	1.8551	0.0533873	0.0119661
Gcom2	Gcom	Wglad	0.6151	0.0128866	0
Gcom2	Gcom	Wglad	1.2901	0.0607511	0.0266937
Gcom2	Gcom	Wglad	0.603	0.143594	0.0202504
Gcom2	Gcom	Wglad	1.0701	0.0193299	0.00828424
Gcom2	Gcom	Wglad	0.829	0.0230118	0.0165685
Gcom2	Gcom	Wglad	1.013	0.0368189	0.0220913
Gcom2	Gcom	Wglad	1.175	0.0165685	0.00736377
Gcom2	Gcom	Wglad	0.117	0.0395803	0.0128866
Gcom2	Gcom	Wglad	0.109	0.0405007	0.0110457
Gcom2	Gcom	Wglad	0.47	0.0220913	0.017489
Gcom2	Gcom	Wglad	1.161	0.121502	0.0230118
Gcom2	Gcom	Wglad	0.574	0.0451031	0.0193299
Gcom2	Gcom	Wglad	1.146	0.0782401	0.033137
Gcom2	Gcom	Wglad	0.961	0.048785	0.0340574
Gcom2	Gcom	Wglad	0.797	0.0377393	0.0340574
Gcom2	Gcom	Wglad	0.675	0.0395803	0.031296
Gcom2	Gcom	Wglad	0.876	0.0285346	0.0211708
Gcom2	Gcom	Wglad	0.609	0.0193299	0.0147275
Gcom3	Gcom	Wglad	1.181	0.0616716	0.00184094
Gcom3	Gcom	Wglad	1.297	0.144054	0.0276141
Gcom3	Gcom	Wglad	0.588	0.0276141	0.007824
Gcom3	Gcom	Wglad	1.085	0.00828424	0.00184094
Gcom3	Gcom	Wglad	0.957	0.0823822	0.0101252
Gcom3	Gcom	Wglad	0.474	0.0101252	0.00368189
Gcom3	Gcom	Wglad	0.839	0.124264	0.0138071
Gcom3	Gcom	Wglad	0.502	0.0128866	0.00460236
Gcom3	Gcom	Wglad	0.534	0.0984904	0.0713365
Gcom3	Gcom	Wglad	0.324	0.0699558	0.0533873
Gcom3	Gcom	Wglad	1.005	0.0533873	0.00184094
Gcom3	Gcom	Wglad	0.814	0.178571	0.0883652
Gcom3	Gcom	Wglad	0.678	0.0883652	0.0294551
Gcom3	Gcom	Wglad	0.384	0.0294551	0.0202504
Gcom3	Gcom	Wglad	0.823	0.0202504	0.00276141
Gcom3	Gcom	Wglad	1.614	0.164764	0.0239323
Gcom3	Gcom	Wglad	0.569	0.0248527	0.0138071
Gcom3	Gcom	Wglad	0.725	0.221834	0.13577
Gcom3	Gcom	Wglad	0.589	0.133468	0.0791605
Gcom3	Gcom	Wglad	1.06	0.0791605	0.0133468
Gcom3	Gcom	Wglad	0.483	0.0110457	0.0064433
Gcom3	Gcom	Wglad	0.501	0.245306	0.159702
Gcom3	Gcom	Wglad	0.412	0.15602	0.11736
Gcom3	Gcom	Wglad	0.37	0.115059	0.0819219
Gcom3	Gcom	Wglad	0.309	0.0819219	0.0616716
Gcom3	Gcom	Wglad	0.575	0.0616716	0.00414212
Gcom3	Gcom	Wglad	0.573	0.109536	0.0437224
Gcom3	Gcom	Wglad	0.44	0.0423417	0.00828424
Gcom3	Gcom	Wglad	0.861	0.182253	0.0736377
Gcom3	Gcom	Wglad	0.521	0.0727172	0.0432621
Gcom3	Gcom	Wglad	0.629	0.0423417	0.00368189
Gcom3	Gcom	Wglad	0.535	0.163844	0.0888255
Gcom3	Gcom	Wglad	0.452	0.261414	0.183174
Gcom3	Gcom	Wglad	0.298	0.182714	0.143594
Gcom3	Gcom	Wglad	0.37	0.141753	0.113678
Gcom3	Gcom	Wglad	0.491	0.0819219	0.0400405
Gcom3	Gcom	Wglad	0.493	0.0395803	0.0151878
Gcom3	Gcom	Wglad	0.581	0.0119661	0.000460236
Gcom3	Gcom	Wglad	0.405	0.103093	0.0708763
Gcom3	Gcom	Wglad	0.394	0.0699558	0.0230118
Gcom3	Gcom	Wglad	0.39	0.0220913	0.00736377
Gcom3	Gcom	Wglad	0.608	0.216311	0.130707
Gcom3	Gcom	Wglad	0.898	0.130707	0.031296
Gcom3	Gcom	Wglad	0.347	0.0276141	0.0147275
Gcom3	Gcom	Wglad	0.409	0.0138071	0.00552283
Gcom3	Gcom	Wglad	0.844	0.0782401	0.0101252
Gcom3	Gcom	Wglad	0.404	0.00828424	0
Gcom3	Gcom	Wglad	0.356	0.120582	0.0837629
Gcom3	Gcom	Wglad	0.664	0.0828424	0.0285346
Gcom3	Gcom	Wglad	0.357	0.0285346	0.00828424
Gcom4	Gcom	Mneur	0.475	0.290869	0.218152
Gcom4	Gcom	Mneur	0.27	0.183174	0.140832
Gcom4	Gcom	Mneur	0.585	0.140832	0.0607511
Gcom4	Gcom	Mneur	0.377	0.240243	0.161082
Gcom4	Gcom	Mneur	0.493	0.161082	0.09757
Gcom4	Gcom	Mneur	0.679	0.160162	0.0911267
Gcom4	Gcom	Mneur	0.427	0.0902062	0.046944
Gcom4	Gcom	Mneur	0.326	0.046944	0.0289948
Gcom4	Gcom	Mneur	0.458	0.0285346	0.000920472
Gcom4	Gcom	Mneur	0.754	0.0570692	0
Gcom4	Gcom	Mneur	0.486	0.167526	0.108616
Gcom4	Gcom	Mneur	0.46	0.140832	0.0842231
Gcom4	Gcom	Mneur	0.529	0.0846834	0.0418814
Gcom4	Gcom	Mneur	0.542	0.112297	0.0543078
Gcom4	Gcom	Mneur	0.407	0.0543078	0.0294551
Gcom4	Gcom	Mneur	0.811	0.1169	0.0151878
Gcom4	Gcom	Mneur	0.548	0.165685	0.0920471
Gcom4	Gcom	Mneur	0.591	0.0478645	0.0303756
Gcom4	Gcom	Mneur	0.472	0.218612	0.125184
Gcom4	Gcom	Mneur	0.715	0.173049	0.100331
Gcom4	Gcom	Mneur	0.483	0.222754	0.129786
Gcom4	Gcom	Mneur	0.542	0.0635125	0.0266937
Gcom4	Gcom	Mneur	0.542	0.0257732	0.0119661
Gcom4	Gcom	Mneur	0.681	0.0994109	0.0358984
Gcom4	Gcom	Mneur	0.601	0.0358984	0.00920471
Gcom4	Gcom	Mneur	0.75	0.131627	0.0423417
Gcom4	Gcom	Mneur	0.563	0.0432621	0.00368188
Gcom4	Gcom	Mneur	0.738	0.0745582	0.0197901
Gcom4	Gcom	Mneur	0.538	0.0193299	0
Gcom4	Gcom	Mneur	1.028	0.192378	0.0589102
Gcom4	Gcom	Mneur	0.676	0.0579897	0.00230118
Gcom4	Gcom	Mneur	0.616	0.178111	0.0810015
Gcom4	Gcom	Mneur	0.535	0.0810015	0.0372791
Gcom4	Gcom	Mneur	0.586	0.0377393	0.0110457
Gcom4	Gcom	Mneur	0.613	0.0358984	0.0165685
Gcom4	Gcom	Mneur	0.598	0.0170287	0
Gcom4	Gcom	Mneur	0.605	0.0837629	0.023472
Gcom4	Gcom	Mneur	0.495	0.0220913	0.0110457
Gcom4	Gcom	Mneur	0.706	0.165685	0.0533873
Gcom4	Gcom	Mneur	0.55	0.0533873	0.0184094
Gcom4	Gcom	Mneur	0.666	0.017489	0.00184094
Gcom4	Gcom	Mneur	0.594	0.125184	0.0405007
Gcom4	Gcom	Mneur	0.526	0.0414212	0.00368189
Gcom4	Gcom	Mneur	0.588	0.0810015	0.0230118
Gcom4	Gcom	Mneur	0.853	0.13623	0.040961
Gcom4	Gcom	Mneur	0.603	0.0395803	0.00690354
Gcom5	Gcom	Mneur	0.344	0.154639	0.141753
Gcom5	Gcom	Mneur	0.414	0.141753	0.095729
Gcom5	Gcom	Mneur	0.305	0.09757	0.0796208
Gcom5	Gcom	Mneur	0.57	0.0773196	0.0377393
Gcom5	Gcom	Mneur	0.47	0.0377393	0.0179492
Gcom5	Gcom	Mneur	0.236	0.0184094	0.0138071
Gcom5	Gcom	Mneur	0.521	0.185935	0.1169
Gcom5	Gcom	Mneur	0.489	0.1169	0.0570692
Gcom5	Gcom	Mneur	0.353	0.0570692	0.0303756
Gcom5	Gcom	Mneur	0.484	0.0303756	0.000920471
Gcom5	Gcom	Mneur	0.587	0.152798	0.0745582
Gcom5	Gcom	Mneur	0.552	0.0745582	0.0225515
Gcom5	Gcom	Mneur	0.604	0.0230118	0.00460236
Gcom5	Gcom	Mneur	0.602	0.0552283	0.0188697
Gcom5	Gcom	Mneur	0.542	0.0193299	0.00276141
Gcom5	Gcom	Mneur	0.486	0.118741	0.080081
Gcom5	Gcom	Mneur	0.403	0.080081	0.0497054
Gcom5	Gcom	Mneur	0.471	0.0497054	0.0165685
Gcom5	Gcom	Mneur	0.356	0.0170287	0.00460236
Gcom5	Gcom	Mneur	0.37	0.182253	0.129326
Gcom5	Gcom	Mneur	0.343	0.129786	0.0708763
Gcom5	Gcom	Mneur	0.481	0.0708763	0.0276141
Gcom5	Gcom	Mneur	0.375	0.0276141	0.00460236
Gcom5	Gcom	Mneur	0.662	0.145434	0.0635125
Gcom5	Gcom	Mneur	0.55	0.0635125	0.0138071
Gcom5	Gcom	Mneur	0.367	0.0138071	0.00184094
Gcom5	Gcom	Mneur	0.576	0.226436	0.128406
Gcom5	Gcom	Mneur	0.524	0.127485	0.0515464
Gcom5	Gcom	Mneur	0.591	0.0515464	0.0202504
Gcom5	Gcom	Mneur	0.547	0.184094	0.0938881
Gcom5	Gcom	Mneur	0.437	0.0943483	0.0395803
Gcom5	Gcom	Mneur	0.214	0.0395803	0.0358984
Gcom5	Gcom	Mneur	0.314	0.0358984	0.0266937
Gcom5	Gcom	Mneur	0.651	0.168446	0.0874448
Gcom5	Gcom	Mneur	0.462	0.0869845	0.0363586
Gcom5	Gcom	Mneur	0.429	0.0358984	0.0128866
Gcom5	Gcom	Mneur	0.269	0.0128866	0.00828424
Gcom5	Gcom	Mneur	0.495	0.1169	0.0616716
Gcom5	Gcom	Mneur	0.436	0.0616716	0.0184094
Gcom5	Gcom	Mneur	0.524	0.017489	0.00368189
Gcom5	Gcom	Mneur	0.461	0.0911267	0.0552283
Gcom5	Gcom	Mneur	0.296	0.0552283	0.0358984
Gcom5	Gcom	Mneur	0.419	0.0368189	0.0239323
Gcom5	Gcom	Mneur	0.557	0.135309	0.0791605
Gcom5	Gcom	Mneur	0.484	0.0791605	0.0478645
Gcom5	Gcom	Mneur	0.341	0.0478645	0.0386598
Gcom5	Gcom	Mneur	0.364	0.0377393	0.0345177
Gcom5	Gcom	Mneur	0.361	0.0340574	0.0285346
Gcom5	Gcom	Mneur	0.36	0.168906	0.151878
Gcom5	Gcom	Mneur	0.481	0.151878	0.0920471
Gcom5	Gcom	Mneur	0.578	0.0920471	0.0501657
Gcom5	Gcom	Mneur	0.365	0.0497054	0.0395803
Gcom5	Gcom	Mneur	0.531	0.0395803	0.0294551
Gcom5	Gcom	Mneur	0.352	0.0303756	0.0266937
Gcom5	Gcom	Mneur	0.664	0.0892857	0.0349779
Gcom5	Gcom	Mneur	0.365	0.0349779	0.025313
Gcom5	Gcom	Mneur	0.314	0.202504	0.17673
Gcom5	Gcom	Mneur	0.542	0.17673	0.112758
Gcom5	Gcom	Mneur	0.413	0.113218	0.0561487
Gcom5	Gcom	Mneur	0.368	0.0561487	0.0349779
Gcom5	Gcom	Mneur	0.481	0.0349779	0.0184094
Gcom5	Gcom	Mneur	0.378	0.0188697	0.0101252
Gcom5	Gcom	Mneur	0.486	0.0101252	0.00552283
Gcom5	Gcom	Mneur	0.373	0.00506259	0.00276141
Gcom5	Gcom	Mneur	0.856	0.142213	0.080081
Gcom5	Gcom	Mneur	0.665	0.080081	0.0405007
Gcom5	Gcom	Mneur	0.452	0.0405007	0.0220913
Gcom5	Gcom	Mneur	0.528	0.0230118	0.00920471
Gcom5	Gcom	Mneur	0.418	0.00920471	0.00322165
Gcom5	Gcom	Mneur	0.368	0.00368189	0.00184094
Gcom5	Gcom	Mneur	0.675	0.102172	0.0524669
Gcom5	Gcom	Mneur	0.425	0.0524669	0.0211708
Gcom5	Gcom	Mneur	0.594	0.0211708	0.0124264
Gcom5	Gcom	Mneur	0.434	0.0124264	0.00276141
Gcom5	Gcom	Mneur	0.704	0.0529271	0.0211708
Gcom5	Gcom	Mneur	0.667	0.0211708	0.0064433
Gcom5	Gcom	Mneur	0.622	0.0915869	0.0405007
Gcom5	Gcom	Mneur	0.631	0.0395803	0.0124264
Gcom5	Gcom	Mneur	0.517	0.125184	0.00828424
Gcom6	Gcom	Wglad	2.719	0.323085	0.0717968
Gcom6	Gcom	Wglad	0.174	0.0745582	0.0211708
Gcom6	Gcom	Wglad	0.65	0.0211708	0
Gcom6	Gcom	Wglad	1.685	0.453792	0.216311
Gcom6	Gcom	Wglad	2.078	0.216311	0.0138071
Gcom6	Gcom	Wglad	0.605	0.0138071	0.00736377
Gcom6	Gcom	Wglad	1.788	0.823822	0.48877
Gcom6	Gcom	Wglad	1.126	0.48877	0.320324
Gcom6	Gcom	Wglad	1.912	0.320324	0.125184
Gcom6	Gcom	Wglad	0.853	0.125184	0.0423417
Gcom6	Gcom	Wglad	0.479	0.0423417	0.0239323
Gcom6	Gcom	Wglad	0.604	0.0239323	0
Gcom6	Gcom	Wglad	2.588	0.347938	0.0810015
Gcom6	Gcom	Wglad	1.191	0.0810015	0.0147275
Gcom6	Gcom	Wglad	1.137	0.0147275	0
Gcom6	Gcom	Wglad	1.823	0.199742	0.00920471
Gcom6	Gcom	Wglad	0.875	0.00920471	0
Gcom6	Gcom	Wglad	1.752	0.207106	0.0294551
Gcom6	Gcom	Wglad	1.041	0.0294551	0.0101252
Gcom6	Gcom	Wglad	0.712	0.00460236	0.000920471
Gcom6	Gcom	Wglad	0.481	0.000920471	0
Gcom6	Gcom	Wglad	2.988	0.359904	0.0414212
Gcom6	Gcom	Wglad	0.282	0.0414212	0.0110457
Gcom6	Gcom	Wglad	0.412	0.0110457	0.00552283
Gcom6	Gcom	Wglad	0.315	0.00552283	0
Gcom6	Gcom	Wglad	2.86	0.774116	0.336892
Gcom6	Gcom	Wglad	1.856	0.336892	0.133468
Gcom6	Gcom	Wglad	1.716	0.133468	0.0220913
Gcom6	Gcom	Wglad	0.78	0.0220913	0.00552283
Gcom6	Gcom	Wglad	0.477	0.00552283	0
Gcom6	Gcom	Wglad	2.343	0.809094	0.42894
Gcom6	Gcom	Wglad	1.391	0.42894	0.241163
Gcom6	Gcom	Wglad	0.235	0.241163	0.0708763
Gcom6	Gcom	Wglad	0.845	0.0708763	0.00920471
Gcom6	Gcom	Wglad	1.048	0.00920471	0
Gcom6	Gcom	Wglad	2.063	0.262334	0.0690353
Gcom6	Gcom	Wglad	1.111	0.0607511	0
Gcom5	Gcom	Mneur	0.402	0.103093	0.0543078
Gcom5	Gcom	Mneur	0.248	0.0543078	0.0405007
Gcom5	Gcom	Mneur	1.182	0.040961	0.017489
Gcom5	Gcom	Mneur	0.402	0.0552283	0.0193299
Gcom6	Gcom	Wglad	1.998	0.289028	0.0598306
Gcom6	Gcom	Wglad	0.56	0.0202504	0.0128866
Gcom6	Gcom	Wglad	0.414	0.0128866	0.0101252
Gcom6	Gcom	Wglad	0.369	0.0110457	0.00736377
Gcom6	Gcom	Wglad	0.385	0.00368189	0.000920471
Gcom6	Gcom	Wglad	1.013	0.191458	0.0395803
Gcom6	Gcom	Wglad	0.963	0.0395803	0.00460236
Gcom6	Gcom	Wglad	0.504	0.00460236	0.00184094
Gcom6	Gcom	Wglad	0.198	0.00184094	0
Gcom6	Gcom	Wglad	1.704	0.184094	0.0322165
Gcom6	Gcom	Wglad	0.459	0.0322165	0.0220913
Gcom6	Gcom	Wglad	0.31	0.0230118	0.015648
Gcom6	Gcom	Wglad	0.316	0.00920471	0
Gcom6	Gcom	Wglad	1.954	0.606591	0.269698
Gcom6	Gcom	Wglad	1.618	0.269698	0.0736377
Gcom6	Gcom	Wglad	0.341	0.0322165	0.0211708
Gcom6	Gcom	Wglad	0.299	0.0211708	0.0165685
Gcom6	Gcom	Wglad	0.063	0.0165685	0.0128866
Gcom6	Gcom	Wglad	0.304	0.0119661	0.00828424
Gcom6	Gcom	Wglad	1.988	0.178571	0.0119661
Gcom6	Gcom	Wglad	0.727	0.0184094	0
Gcom6	Gcom	Wglad	0.908	0.482327	0.313881
Gcom6	Gcom	Wglad	0.658	0.313881	0.208027
Gcom6	Gcom	Wglad	0.493	0.130707	0.111837
Gcom6	Gcom	Wglad	0.461	0.0929676	0.0671944
Gcom6	Gcom	Wglad	0.333	0.0671944	0.062592
Gcom6	Gcom	Wglad	0.746	0.062592	0.033137
Gcom6	Gcom	Wglad	0.767	0.83947	0.543078
Gcom6	Gcom	Wglad	0.767	0.83947	0.543078
Gcom6	Gcom	Wglad	1.646	0.543078	0.407769
Gcom6	Gcom	Wglad	1.646	0.543078	0.407769
Gcom6	Gcom	Wglad	0.746	0.124264	0.0570692
Gcom6	Gcom	Wglad	0.746	0.124264	0.0570692
Gcom6	Gcom	Wglad	0.313	0.0570692	0.0520066
Gcom6	Gcom	Wglad	0.313	0.0570692	0.0520066
Gcom6	Gcom	Wglad	0.71	0.0451031	0.0193299
Gcom6	Gcom	Wglad	0.71	0.0451031	0.0193299
Gcom6	Gcom	Wglad	0.227	0.0193299	0.0165685
Gcom6	Gcom	Wglad	0.227	0.0193299	0.0165685
Gcom6	Gcom	Wglad	1.309	0.0138071	0.00736377
Gcom6	Gcom	Wglad	1.309	0.0138071	0.00736377
Gcom6	Gcom	Wglad	0.482	0.00736377	0
Gcom6	Gcom	Wglad	0.482	0.00736377	0
Gcom6	Gcom	Wglad	0.688	0.0386598	0.0211708
Gcom6	Gcom	Wglad	0.688	0.0386598	0.0211708
Gcom6	Gcom	Wglad	0.532	0.0211708	0.0202504
Gcom6	Gcom	Wglad	0.344	0.0202504	0.0110457
Gcom6	Gcom	Wglad	0.344	0.0202504	0.0110457
Gcom6	Gcom	Wglad	0.644	0.0110457	0.00828424
Gcom6	Gcom	Wglad	0.366	0.00552283	0.00460236
Gcom6	Gcom	Wglad	0.387	0.00368189	0
Gcom6	Gcom	Wglad	0.387	0.00368189	0
Gcom6	Gcom	Wglad	1.156	0.494293	0.307437
Gcom6	Gcom	Wglad	1.156	0.494293	0.307437
Gcom6	Gcom	Wglad	1.035	0.307437	0.17489
Gcom6	Gcom	Wglad	1.035	0.307437	0.17489
Gcom6	Gcom	Wglad	1.13	0.17489	0.0653535
Gcom6	Gcom	Wglad	1.13	0.17489	0.0653535
Gcom6	Gcom	Wglad	0.404	0.0653535	0.0616716
Gcom6	Gcom	Wglad	0.404	0.0653535	0.0616716
Gcom6	Gcom	Wglad	0.384	0.0616716	0.0584499
Gcom6	Gcom	Wglad	0.384	0.0616716	0.0584499
Gcom6	Gcom	Wglad	0.072	0.0552283	0.0533873
Gcom6	Gcom	Wglad	0.618	0.0533873	0.0147275
Gcom6	Gcom	Wglad	0.603	0.0138071	0
Gcom6	Gcom	Wglad	0.603	0.0138071	0
Gcom6	Gcom	Wglad	1.512	0.189617	0.031296
Gcom6	Gcom	Wglad	1.512	0.189617	0.031296
Gcom6	Gcom	Wglad	0.657	0.031296	0
Gcom6	Gcom	Wglad	0.657	0.031296	0
Gcom6	Gcom	Wglad	0.391	0.00368189	0
Gcom6	Gcom	Wglad	0.584	0.618557	0.326767
Gcom6	Gcom	Wglad	0.584	0.618557	0.326767
Gcom6	Gcom	Wglad	0.794	0.326767	0.212629
Gcom6	Gcom	Wglad	0.794	0.326767	0.212629
Gcom6	Gcom	Wglad	0.973	0.212629	0.130707
Gcom6	Gcom	Wglad	0.973	0.212629	0.130707
Gcom6	Gcom	Wglad	0.57	0.130707	0.0874448
Gcom6	Gcom	Wglad	0.57	0.130707	0.0874448
Gcom6	Gcom	Wglad	0.373	0.0865243	0.0819219
Gcom6	Gcom	Wglad	0.373	0.0865243	0.0819219
Gcom6	Gcom	Wglad	0.72	0.0110457	0.00184094
Gcom6	Gcom	Wglad	0.435	0.0064433	0
Gcom6	Gcom	Wglad	1.942	0.530191	0.264175
Gcom6	Gcom	Wglad	1.942	0.537555	0.271539
Gcom6	Gcom	Wglad	1.321	0.259573	0.127025
Gcom6	Gcom	Wglad	1.321	0.266937	0.134389
Gcom6	Gcom	Wglad	0.886	0.127025	0.0902062
Gcom6	Gcom	Wglad	0.363	0.0533873	0.0451031
Gcom6	Gcom	Wglad	0.363	0.0607511	0.0524669
Gcom6	Gcom	Wglad	0.463	0.0451031	0.0405007
Gcom6	Gcom	Wglad	0.463	0.0524669	0.0478645
Gcom6	Gcom	Wglad	0.351	0.031296	0.0202504
Gcom6	Gcom	Wglad	0.351	0.0386598	0.0276141
Gcom6	Gcom	Wglad	0.397	0.0184094	0.015648
Gcom6	Gcom	Wglad	0.397	0.0257732	0.0230118
Gcom6	Gcom	Wglad	0.63	0.0184094	0.0110457
Gcom6	Gcom	Wglad	0.63	0.0257732	0.0184094
Gcom6	Gcom	Wglad	0.386	0.0110457	0.0101252
Gcom6	Gcom	Wglad	0.425	0.00920471	0.00460236
Gcom6	Gcom	Wglad	0.425	0.0165685	0.0119661
Gcom6	Gcom	Wglad	0.353	0.0119661	0.00276141
Gcom6	Gcom	Wglad	0.412	0.00276141	0
Gcom5	Gcom	Wglad	0.176	0.814617	0.808174
Gcom5	Gcom	Wglad	0.114	0.808174	0.784242
Gcom5	Gcom	Wglad	0.598	0.786082	0.633284
Gcom5	Gcom	Wglad	0.601	0.633284	0.515464
Gcom5	Gcom	Wglad	0.875	0.515464	0.504418
Gcom5	Gcom	Wglad	0.085	0.454713	0.387518
Gcom5	Gcom	Wglad	0.349	0.209867	0.159242
Gcom5	Gcom	Wglad	0.413	0.159242	0.080081
Gcom5	Gcom	Wglad	0.293	0.0874448	0.0828424
Gcom5	Gcom	Wglad	0.433	0.0276141	0
Gcom5	Gcom	Wglad	0.734	0.433542	0.297312
Gcom5	Gcom	Wglad	0.61	0.297312	0.203424
Gcom5	Gcom	Wglad	0.16	0.203424	0.199742
Gcom5	Gcom	Wglad	0.426	0.199742	0.144514
Gcom5	Gcom	Wglad	0.283	0.144514	0.138071
Gcom5	Gcom	Wglad	0.453	0.141753	0.0883652
Gcom5	Gcom	Wglad	0.421	0.0883652	0.0750184
Gcom5	Gcom	Wglad	0.327	0.0616716	0.0358984
Gcom5	Gcom	Wglad	0.389	0.0358984	0.00368189
Gcom5	Gcom	Wglad	0.452	0.517305	0.411451
Gcom5	Gcom	Wglad	0.439	0.411451	0.345177
Gcom5	Gcom	Wglad	0.258	0.340574	0.245766
Gcom5	Gcom	Wglad	0.321	0.245766	0.208027
Gcom5	Gcom	Wglad	0.505	0.208027	0.149116
Gcom5	Gcom	Wglad	0.029	0.149116	0.144514
Gcom5	Gcom	Wglad	0.569	0.144514	0.0773196
Gcom5	Gcom	Wglad	0.502	0.0782401	0.0405007
Gcom5	Gcom	Wglad	0.472	0.0405007	0.0165685
Gcom5	Gcom	Wglad	0.959	0.774116	0.590943
Gcom5	Gcom	Wglad	1.423	0.453792	0.246686
Gcom5	Gcom	Wglad	0.021	0.246686	0.240243
Gcom5	Gcom	Wglad	0.263	0.240243	0.168446
Gcom5	Gcom	Wglad	0.575	0.169367	0.113218
Gcom5	Gcom	Wglad	0.087	0.113218	0.0653535
Gcom5	Gcom	Wglad	0.464	0.0653535	0.0322165
Gcom5	Gcom	Wglad	0.124	0.0322165	0.00368188
Gcom5	Gcom	Wglad	0.409	0.154639	0.0883652
Gcom5	Gcom	Wglad	0.446	0.0929676	0.0589102
Gcom5	Gcom	Wglad	0.345	0.0589102	0.0322165
Gcom5	Gcom	Wglad	0.442	0.0322165	0.0119661
Gcom5	Gcom	Wglad	0.796	0.659057	0.513623
Gcom5	Gcom	Wglad	0.2	0.513623	0.420655
Gcom5	Gcom	Wglad	0.362	0.420655	0.29363
Gcom5	Gcom	Wglad	0.484	0.29363	0.235641
Gcom5	Gcom	Wglad	0.117	0.235641	0.211708
Gcom5	Gcom	Wglad	0.124	0.211708	0.164764
Gcom5	Gcom	Wglad	0.685	0.416053	0.0681149
Gcom5	Gcom	Wglad	0.374	0.0681149	0.0248527
Gcom5	Gcom	Wglad	0.26	0.0248527	0
Gcom5	Gcom	Wglad	0.13	0.480486	0.374632
Gcom5	Gcom	Wglad	0.129	0.374632	0.2338
Gcom5	Gcom	Wglad	0.1	0.239323	0.187776
Gcom5	Gcom	Wglad	0.308	0.185935	0.133468
Gcom5	Gcom	Wglad	0.334	0.133468	0.113218
Gcom5	Gcom	Wglad	0.461	0.113218	0.0902062
Gcom5	Gcom	Wglad	0.434	0.0653535	0.0220913
Gcom5	Gcom	Wglad	0.133	0.0248527	0.0184094
Gcom5	Gcom	Wglad	0.08	0.0184094	0
Gcom5	Gcom	Wglad	0.223	0.710604	0.661819
Gcom5	Gcom	Wglad	0.457	0.666421	0.476804
Gcom5	Gcom	Wglad	0.137	0.476804	0.31204
Gcom5	Gcom	Wglad	0.748	0.31204	0.193299
Gcom5	Gcom	Wglad	0.143	0.193299	0.0515464
Gcom5	Gcom	Wglad	0.131	0.0543078	0.015648
Gcom5	Gcom	Wglad	0.075	0.015648	0.0064433
Gcom5	Gcom	Wglad	0.504	0.814617	0.651694
Gcom5	Gcom	Wglad	0.194	0.651694	0.565169
Gcom5	Gcom	Wglad	0.338	0.565169	0.461156
Gcom5	Gcom	Wglad	0.277	0.461156	0.374632
Gcom5	Gcom	Wglad	0.263	0.374632	0.316642
Gcom5	Gcom	Wglad	0.261	0.316642	0.257732
Gcom5	Gcom	Wglad	0.264	0.257732	0.209867
Gcom5	Gcom	Wglad	0.359	0.209867	0.142673
Gcom5	Gcom	Wglad	0.261	0.142673	0.0920471
Gcom5	Gcom	Wglad	0.328	0.0920471	0.0552283
Gcom5	Gcom	Wglad	0.332	0.0552283	0.0432621
Gcom5	Gcom	Wglad	0.264	0.0432621	0.0386598
Gcom5	Gcom	Wglad	0.157	0.0386598	0.0358984
Gcom5	Gcom	Wglad	0.281	0.0358984	0.0340574
Gcom5	Gcom	Wglad	0.338	0.0340574	0.0303756
Gcom5	Gcom	Wglad	0.206	0.0303756	0.0294551
Gcom5	Gcom	Wglad	0.268	0.0294551	0.0248527
Gcom5	Gcom	Wglad	0.203	0.0248527	0.0211708
Gcom5	Gcom	Wglad	0.212	0.0211708	0.0193299
Gcom5	Gcom	Wglad	0.137	0.0193299	0.0165685
Gcom5	Gcom	Wglad	0.133	0.0165685	0.0147275
Gcom5	Gcom	Wglad	0.205	0.0147275	0.0138071
Gcom5	Gcom	Wglad	0.289	0.0138071	0.0119661
Gcom5	Gcom	Wglad	0.159	0.0119661	0.0110457
Gcom5	Gcom	Wglad	0.213	0.0110457	0.00920471
Gcom5	Gcom	Wglad	0.203	0.444588	0.389359
Gcom5	Gcom	Wglad	0.271	0.389359	0.302835
Gcom5	Gcom	Wglad	0.479	0.302835	0.220913
Gcom5	Gcom	Wglad	0.44	0.220913	0.158321
Gcom5	Gcom	Wglad	0.663	0.158321	0.080081
Gcom5	Gcom	Wglad	0.535	0.080081	0.0349779
Gcom5	Gcom	Wglad	0.205	0.0340574	0.0230118
Gcom5	Gcom	Wglad	0.232	0.0230118	0.0220913
Gcom5	Gcom	Wglad	0.282	0.0220913	0.0193299
Gcom5	Gcom	Wglad	0.265	0.0193299	0.0138071
Gcom5	Gcom	Wglad	0.261	0.0147275	0.0119661
Gcom5	Gcom	Wglad	0.132	0.0119661	0.00828424
Gcom5	Gcom	Wglad	0.198	0.00736377	0.00276141
Gcom5	Gcom	Wglad	0.189	0.68391	0.575295
Gcom5	Gcom	Wglad	0.61	0.575295	0.316642
Gcom5	Gcom	Wglad	0.483	0.316642	0.243925
Gcom5	Gcom	Wglad	0.322	0.243925	0.178111
Gcom5	Gcom	Wglad	0.336	0.179492	0.124264
Gcom5	Gcom	Wglad	0.205	0.131627	0.109536
Gcom5	Gcom	Wglad	0.026	0.109536	0.107695
Gcom5	Gcom	Wglad	0.091	0.107695	0.104934
Gcom5	Gcom	Wglad	0.145	0.104934	0.0902062
Gcom5	Gcom	Wglad	0.086	0.0902062	0.0892857
Gcom5	Gcom	Wglad	0.022	0.0920471	0.0856038
Gcom5	Gcom	Wglad	0.155	0.0856038	0.0736377
Gcom5	Gcom	Wglad	0.267	0.0736377	0.0377393
Gcom5	Gcom	Wglad	0.25	0.0377393	0.0294551
Gcom5	Gcom	Wglad	0.187	0.0211708	0.0179492
Gcom5	Gcom	Wglad	0.258	0.40961	0.333211
Gcom5	Gcom	Wglad	0.065	0.333211	0.254971
Gcom5	Gcom	Wglad	0.211	0.254971	0.222754
Gcom5	Gcom	Wglad	0.602	0.222754	0.144514
Gcom5	Gcom	Wglad	0.38	0.144514	0.105854
Gcom5	Gcom	Wglad	0.209	0.105854	0.0782401
Gcom5	Gcom	Wglad	0.114	0.0782401	0.0662739
Gcom5	Gcom	Wglad	0.415	0.0662739	0.0230118
Gcom5	Gcom	Wglad	0.271	0.0276141	0.0211708
Gcom5	Gcom	Wglad	0.133	0.0147275	0.0101252
Gcom5	Gcom	Wglad	0.022	0.0101252	0.00828424
Gcom5	Gcom	Wglad	0.326	0.639728	0.562408
Gcom5	Gcom	Wglad	0.133	0.562408	0.485088
Gcom5	Gcom	Wglad	0.339	0.485088	0.387518
Gcom5	Gcom	Wglad	0.374	0.259573	0.185935
Gcom5	Gcom	Wglad	0.385	0.185935	0.108616
Gcom5	Gcom	Wglad	0.158	0.109536	0.104934
Gcom5	Gcom	Wglad	0.215	0.107695	0.0920471
Gcom5	Gcom	Wglad	0.195	0.0920471	0.0856038
Gcom5	Gcom	Wglad	0.206	0.0856038	0.0717968
Gcom5	Gcom	Wglad	0.13	0.0681149	0.0630523
Gcom5	Gcom	Wglad	0.282	0.0579897	0.0414212
Gcom5	Gcom	Wglad	0.197	0.0414212	0.0358984
Gcom5	Gcom	Wglad	0.191	0.0358984	0.0193299
Gcom6	Gcom	Mneur	1.753	0.208947	0.0423417
Gcom6	Gcom	Mneur	1.424	0.0423417	0.0128866
Gcom6	Gcom	Mneur	1.154	0.0128866	0.00368189
Gcom6	Gcom	Mneur	1.709	0.180412	0.048785
Gcom6	Gcom	Mneur	0.661	0.0128866	0.00276141
Gcom6	Gcom	Mneur	1.498	0.231959	0.0460236
Gcom6	Gcom	Mneur	0.931	0.046944	0.0147275
Gcom6	Gcom	Mneur	0.547	0.0138071	0
Gcom6	Gcom	Mneur	1.292	0.0938881	0.0193299
Gcom6	Gcom	Mneur	1.094	0.0184094	0.000920472
Gcom6	Gcom	Mneur	1.467	0.162003	0.0211708
Gcom6	Gcom	Mneur	0.874	0.0911267	0.0184094
Gcom6	Gcom	Mneur	0.36	0.0184094	0
Gcom6	Gcom	Mneur	1.468	0.171208	0.0598306
Gcom6	Gcom	Mneur	1.144	0.0607511	0.00460236
Gcom6	Gcom	Mneur	0.873	0.00460236	0.000920471
Gcom6	Gcom	Mneur	0.627	0.000920471	0
Gcom6	Gcom	Mneur	1.72	0.170287	0.0266937
Gcom6	Gcom	Mneur	0.185	0.0266937	0.00368188
Gcom6	Gcom	Mneur	1.022	0.1169	0.0377393
Gcom6	Gcom	Mneur	0.338	0.0377393	0.000920472
Gcom6	Gcom	Mneur	1.108	0.123343	0.00920471
Gcom6	Gcom	Mneur	0.828	0.00920471	0
Gcom6	Gcom	Mneur	0.288	0.048785	0.017489
Gcom6	Gcom	Mneur	1.159	0.0598306	0.0128866
Gcom6	Gcom	Mneur	0.396	0.0128866	0
Gcom6	Gcom	Mneur	1.053	0.142673	0.0460236
Gcom6	Gcom	Mneur	0.847	0.0460236	0.0128866
Gcom6	Gcom	Mneur	0.69	0.0128866	0
Gcom6	Gcom	Mneur	0.86	0.0810015	0.0432622
Gcom6	Gcom	Mneur	1.1	0.0423417	0.00184094
Gcom6	Gcom	Mneur	1.14	0.0368189	0
Gcom6	Gcom	Mneur	1.217	0.0690353	0.00828424
Gcom6	Gcom	Mneur	0.9	0.00828424	0
Gcom6	Gcom	Mneur	0.904	0.064433	0.015648
Gcom6	Gcom	Mneur	0.65	0.015648	0
Gcom6	Gcom	Mneur	1.28	0.0598306	0.0064433
Gcom6	Gcom	Mneur	0.916	0.00736377	0
Gcom6	Gcom	Mneur	1.263	0.0598306	0.00460236
Gcom6	Gcom	Mneur	1.347	0.0395803	0
Gcom6	Gcom	Mneur	0.666	0.0220913	0.000920472
Gcom6	Gcom	Mneur	1.722	0.148196	0.00920471
Gcom6	Gcom	Mneur	0.932	0.00920471	0
Gcom6	Gcom	Mneur	1.506	0.120582	0.0837629
Gcom6	Gcom	Mneur	0.874	0.0837629	0.015648
Gcom6	Gcom	Mneur	1.55	0.0911267	0.00460236
Gcom6	Gcom	Mneur	1.033	0.00460236	0
Gcom6	Gcom	Mneur	1.053	0.0810015	0.0101252
Gcom6	Gcom	Mneur	0.889	0.00920471	0.00184094
Gcom6	Gcom	Mneur	1.281	0.0543078	0.0064433
Gcom6	Gcom	Mneur	0.865	0.0064433	0
Gcom6	Gcom	Mneur	1.561	0.103093	0.00828424
Gcom6	Gcom	Mneur	0.218	0.00828424	0.00276141
Gcom6	Gcom	Mneur	0.425	0.115979	0.0248527
Gcom6	Gcom	Mneur	0.483	0.0248527	0.0119661
Gcom6	Gcom	Mneur	0.657	0.0119661	0.00460236
Gcom5	Gcom	Wglad	0.838	0.550442	0.395803
Gcom5	Gcom	Wglad	0.59	0.395803	0.269698
Gcom5	Gcom	Wglad	0.996	0.269698	0.125184
Gcom5	Gcom	Wglad	0.583	0.125184	0.0377393
Gcom5	Gcom	Wglad	0.379	0.0377393	0.0193299
Gcom5	Gcom	Wglad	0.153	0.0193299	0.00736377
Gcom5	Gcom	Wglad	0.062	0.0064433	0.00276141
Gcom5	Gcom	Wglad	0.189	0.00276141	0
Gcom5	Gcom	Wglad	0.414	0.33229	0.222754
Gcom5	Gcom	Wglad	0.923	0.222754	0.0911267
Gcom5	Gcom	Wglad	0.341	0.0911267	0.0386598
Gcom5	Gcom	Wglad	0.182	0.0386598	0.033137
Gcom5	Gcom	Wglad	0.018	0.033137	0.0303756
Gcom5	Gcom	Wglad	0.089	0.0303756	0.0285346
Gcom5	Gcom	Wglad	0.241	0.0285346	0.0165685
Gcom5	Gcom	Wglad	0.185	0.0165685	0.00736377
Gcom5	Gcom	Wglad	0.079	0.00736377	0.0064433
Gcom5	Gcom	Wglad	0.15	0.0064433	0
Gcom5	Gcom	Wglad	0.204	0.56609	0.565169
Gcom5	Gcom	Wglad	0.024	0.565169	0.557806
Gcom5	Gcom	Wglad	0.176	0.557806	0.499816
Gcom5	Gcom	Wglad	0.814	0.499816	0.347018
Gcom5	Gcom	Wglad	0.799	0.347018	0.203424
Gcom5	Gcom	Wglad	0.286	0.203424	0.139912
Gcom5	Gcom	Wglad	0.252	0.139912	0.0892857
Gcom5	Gcom	Wglad	0.263	0.0892857	0.0717968
Gcom5	Gcom	Wglad	0.305	0.0717968	0.0340574
Gcom5	Gcom	Wglad	0.17	0.0340574	0.031296
Gcom5	Gcom	Wglad	0.217	0.031296	0.017489
Gcom5	Gcom	Wglad	0.167	0.00552283	0.00368188
Gcom5	Gcom	Wglad	0.131	0.00368189	0
Gcom5	Gcom	Wglad	0.634	0.162003	0.0856038
Gcom5	Gcom	Wglad	0.171	0.0856038	0.0524669
Gcom5	Gcom	Wglad	0.401	0.0524669	0.0239323
Gcom5	Gcom	Wglad	0.866	0.0239323	0
Gcom5	Gcom	Wglad	0.355	0.0561487	0.0340574
Gcom5	Gcom	Wglad	0.303	0.0340574	0.0119661
Gcom5	Gcom	Wglad	0.284	0.0119661	0.00460236
Gcom5	Gcom	Wglad	0.287	0.00460236	0.00368189
Gcom5	Gcom	Wglad	0.523	0.236561	0.163844
Gcom5	Gcom	Wglad	0.217	0.163844	0.129786
Gcom5	Gcom	Wglad	0.333	0.129786	0.107695
Gcom5	Gcom	Wglad	0.352	0.107695	0.0699558
Gcom5	Gcom	Wglad	0.028	0.0699558	0.0690353
Gcom5	Gcom	Wglad	0.167	0.0690353	0.0497054
Gcom5	Gcom	Wglad	0.189	0.0497054	0.0451031
Gcom5	Gcom	Wglad	0.215	0.0451031	0.0248527
Gcom5	Gcom	Wglad	0.242	0.0248527	0.0119661
Gcom5	Gcom	Wglad	0.163	0.0119661	0.00460236
Gcom5	Gcom	Wglad	0.38	0.478645	0.37095
Gcom5	Gcom	Wglad	0.268	0.37095	0.284426
Gcom5	Gcom	Wglad	0.216	0.284426	0.237482
Gcom5	Gcom	Wglad	0.219	0.237482	0.206186
Gcom5	Gcom	Wglad	0.329	0.206186	0.146355
Gcom7	Gcom	Wglad	0.33	0.0147275	0.00920471
Gcom7	Gcom	Wglad	0.287	0.378314	0.29363
Gcom7	Gcom	Wglad	0.177	0.163844	0.138991
Gcom7	Gcom	Wglad	0.295	0.138991	0.0938881
Gcom7	Gcom	Wglad	0.103	0.0938881	0.0598306
Gcom7	Gcom	Wglad	0.303	0.0598306	0.0368189
Gcom7	Gcom	Wglad	0.365	0.0368189	0.0165685
Gcom7	Gcom	Wglad	0.386	0.0165685	0.00736377
Gcom7	Gcom	Wglad	0.289	0.125184	0.080081
Gcom7	Gcom	Wglad	0.446	0.080081	0.0340574
Gcom7	Gcom	Wglad	0.363	0.0340574	0.0119661
Gcom7	Gcom	Wglad	0.401	0.0119661	0.00460236
Gcom7	Gcom	Wglad	0.365	0.442747	0.33137
Gcom7	Gcom	Wglad	0.525	0.33137	0.227356
Gcom7	Gcom	Wglad	0.297	0.227356	0.19606
Gcom7	Gcom	Wglad	0.447	0.164764	0.080081
Gcom7	Gcom	Wglad	0.58	0.080081	0.0138071
Gcom7	Gcom	Wglad	0.24	0.0138071	0.00736377
Gcom7	Gcom	Wglad	0.22	0.752025	0.626841
Gcom7	Gcom	Wglad	0.125	0.626841	0.590022
Gcom7	Gcom	Wglad	0.16	0.590022	0.519146
Gcom7	Gcom	Wglad	0.21	0.518225	0.461156
Gcom7	Gcom	Wglad	0.171	0.324926	0.272459
Gcom7	Gcom	Wglad	0.278	0.272459	0.223675
Gcom7	Gcom	Wglad	0.158	0.227356	0.179492
Gcom7	Gcom	Wglad	0.173	0.179492	0.146355
Gcom7	Gcom	Wglad	0.169	0.145434	0.107695
Gcom7	Gcom	Wglad	0.313	0.107695	0.0828424
Gcom7	Gcom	Wglad	0.227	0.0828424	0.0662739
Gcom7	Gcom	Wglad	0.217	0.0662739	0.0405007
Gcom7	Gcom	Wglad	0.179	0.0395803	0.0239323
Gcom7	Gcom	Wglad	0.11	0.0239323	0.0138071
Gcom7	Gcom	Wglad	0.24	0.345177	0.267857
Gcom7	Gcom	Wglad	0.229	0.267857	0.231959
Gcom7	Gcom	Wglad	0.803	0.228277	0.224595
Gcom7	Gcom	Wglad	0.166	0.224595	0.194219
Gcom7	Gcom	Wglad	0.073	0.194219	0.190538
Gcom7	Gcom	Wglad	0.181	0.190538	0.163844
Gcom7	Gcom	Wglad	0.236	0.163844	0.108616
Gcom7	Gcom	Wglad	0.285	0.111377	0.0598306
Gcom7	Gcom	Wglad	0.024	0.0598306	0.0543078
Gcom7	Gcom	Wglad	0.142	0.0543078	0.0497054
Gcom7	Gcom	Wglad	0.22	0.0497054	0.0220913
Gcom7	Gcom	Wglad	0.104	0.0239323	0.00920471
Gcom7	Gcom	Wglad	0.162	0.310199	0.255891
Gcom7	Gcom	Wglad	0.168	0.254971	0.19606
Gcom7	Gcom	Wglad	0.109	0.19606	0.157401
Gcom7	Gcom	Wglad	0.178	0.157401	0.1169
Gcom7	Gcom	Wglad	0.118	0.1169	0.0994109
Gcom7	Gcom	Wglad	0.183	0.0994109	0.0828424
Gcom7	Gcom	Wglad	0.223	0.0828424	0.0377393
Gcom7	Gcom	Wglad	0.209	0.0377393	0.00828424
Gcom7	Gcom	Wglad	0.214	0.454713	0.386598
Gcom7	Gcom	Wglad	0.111	0.386598	0.3507
Gcom7	Gcom	Wglad	0.147	0.3507	0.289948
Gcom7	Gcom	Wglad	0.213	0.288568	0.257732
Gcom7	Gcom	Wglad	0.221	0.257732	0.188697
Gcom7	Gcom	Wglad	0.212	0.188697	0.140832
Gcom7	Gcom	Wglad	0.226	0.140832	0.080081
Gcom7	Gcom	Wglad	0.218	0.080081	0.0451031
Gcom7	Gcom	Wglad	0.08	0.0451031	0.033137
Gcom7	Gcom	Wglad	0.16	0.033137	0.0165685
Gcom7	Gcom	Wglad	0.325	0.0165685	0.00276141
Gcom7	Gcom	Wglad	0.457	0.210788	0.134389
Gcom7	Gcom	Wglad	0.232	0.134389	0.0763991
Gcom7	Gcom	Wglad	0.324	0.0763991	0.0239323
Gcom7	Gcom	Wglad	0.287	0.0276141	0.0165685
Gcom7	Gcom	Wglad	0.5	0.245766	0.166605
Gcom7	Gcom	Wglad	0.305	0.173969	0.109536
Gcom7	Gcom	Wglad	0.372	0.109536	0.0561487
Gcom7	Gcom	Wglad	0.268	0.0561487	0.0322165
Gcom7	Gcom	Wglad	0.472	0.0322165	0.0128866
Gcom7	Gcom	Wglad	0.32	0.0128866	0.00368189
Gcom7	Gcom	Wglad	0.627	0.505339	0.375552
Gcom7	Gcom	Wglad	0.316	0.375552	0.29271
Gcom7	Gcom	Wglad	0.342	0.29271	0.219993
Gcom7	Gcom	Wglad	0.257	0.221834	0.199742
Gcom7	Gcom	Wglad	0.312	0.199742	0.167526
Gcom7	Gcom	Wglad	0.37	0.167526	0.138991
Gcom7	Gcom	Wglad	0.345	0.138991	0.111377
Gcom7	Gcom	Wglad	0.372	0.111377	0.0856038
Gcom7	Gcom	Wglad	0.247	0.0874448	0.048785
Gcom7	Gcom	Wglad	0.3	0.046944	0.0414212
Gcom7	Gcom	Wglad	0.448	0.0414212	0.0119661
Gcom7	Gcom	Wglad	0.341	0.0119661	0.00368188
Gcom7	Gcom	Wglad	0.402	0.222754	0.141753
Gcom7	Gcom	Wglad	0.436	0.150037	0.0773196
Gcom7	Gcom	Wglad	0.439	0.0782401	0.0211708
Gcom7	Gcom	Wglad	0.305	0.0220913	0.0138071
Gcom7	Gcom	Wglad	0.388	0.324006	0.249448
Gcom7	Gcom	Wglad	0.346	0.249448	0.196981
Gcom7	Gcom	Wglad	0.21	0.196981	0.177651
Gcom7	Gcom	Wglad	0.243	0.177651	0.13623
Gcom7	Gcom	Wglad	0.377	0.13623	0.0763991
Gcom7	Gcom	Wglad	0.252	0.0763991	0.0386598
Gcom7	Gcom	Wglad	0.334	0.0386598	0
Gcom7	Gcom	Wglad	0.461	0.48877	0.369109
Gcom7	Gcom	Wglad	0.311	0.369109	0.309278
Gcom7	Gcom	Wglad	1.063	0.309278	0.262334
Gcom7	Gcom	Wglad	0.192	0.262334	0.208027
Gcom7	Gcom	Wglad	0.214	0.208027	0.183174
Gcom7	Gcom	Wglad	0.294	0.183174	0.128866
Gcom7	Gcom	Wglad	0.35	0.128866	0.0754786
Gcom7	Gcom	Wglad	0.283	0.0754786	0.0377393
Gcom7	Gcom	Wglad	0.223	0.0377393	0.0248527
Gcom7	Gcom	Wglad	0.58	0.596465	0.454713
Gcom7	Gcom	Wglad	0.442	0.454713	0.352541
Gcom7	Gcom	Wglad	0.374	0.352541	0.283505
Gcom7	Gcom	Wglad	0.514	0.283505	0.185015
Gcom7	Gcom	Wglad	0.323	0.185015	0.145434
Gcom7	Gcom	Wglad	0.562	0.145434	0.0653535
Gcom7	Gcom	Wglad	0.524	0.0662739	0.0101252
Gcom7	Gcom	Wglad	0.47	0.186856	0.120582
Gcom7	Gcom	Wglad	0.444	0.120582	0.0552283
Gcom7	Gcom	Wglad	0.534	0.0570692	0.0202504
Gcom7	Gcom	Wglad	0.509	0.0202504	0.00552283
Gcom7	Gcom	Wglad	0.53	0.536635	0.420655
Gcom7	Gcom	Wglad	0.343	0.420655	0.341495
Gcom7	Gcom	Wglad	0.086	0.343336	0.325847
Gcom7	Gcom	Wglad	0.286	0.326767	0.254971
Gcom7	Gcom	Wglad	0.209	0.308358	0.256811
Gcom7	Gcom	Wglad	0.357	0.27338	0.173049
Gcom7	Gcom	Wglad	0.239	0.173049	0.129786
Gcom7	Gcom	Wglad	0.058	0.129786	0.128866
Gcom7	Gcom	Wglad	0.285	0.128866	0.09757
Gcom7	Gcom	Wglad	0.484	0.417894	0.337813
Gcom7	Gcom	Wglad	0.419	0.337813	0.237482
Gcom7	Gcom	Wglad	0.454	0.237482	0.179492
Gcom7	Gcom	Wglad	0.207	0.179492	0.143594
Gcom7	Gcom	Wglad	0.239	0.143594	0.106775
Gcom7	Gcom	Wglad	0.359	0.106775	0.0589102
Gcom7	Gcom	Wglad	0.135	0.0589102	0.0543078
Gcom7	Gcom	Wglad	0.329	0.0543078	0.0386598
Gcom7	Gcom	Wglad	0.274	0.0386598	0.0193299
Gcom7	Gcom	Wglad	0.28	0.220913	0.193299
Gcom7	Gcom	Wglad	0.433	0.192378	0.152798
Gcom7	Gcom	Wglad	0.421	0.152798	0.0745582
Gcom7	Gcom	Wglad	0.443	0.0745582	0.0653535
Gcom7	Gcom	Wglad	0.394	0.062592	0.015648
Gcom7	Gcom	Wglad	0.34	0.015648	0
Gcom7	Gcom	Wglad	0.431	0.362666	0.277062
Gcom7	Gcom	Wglad	0.345	0.277062	0.200663
Gcom7	Gcom	Wglad	0.599	0.200663	0.146355
Gcom7	Gcom	Wglad	0.348	0.146355	0.0883652
Gcom7	Gcom	Wglad	0.211	0.0883652	0.0782401
Gcom7	Gcom	Wglad	0.336	0.0782401	0.0708763
Gcom7	Gcom	Wglad	0.376	0.0708763	0.064433
Gcom7	Gcom	Wglad	0.285	0.064433	0.0579897
Gcom7	Gcom	Wglad	0.345	0.0570692	0.0543078
Gcom7	Gcom	Wglad	0.446	0.412371	0.347938
Gcom7	Gcom	Wglad	0.167	0.347938	0.295471
Gcom7	Gcom	Wglad	0.275	0.295471	0.25313
Gcom7	Gcom	Wglad	0.463	0.25313	0.197901
Gcom7	Gcom	Wglad	0.291	0.197901	0.15556
Gcom7	Gcom	Wglad	0.396	0.15556	0.123343
Gcom7	Gcom	Wglad	0.472	0.123343	0.100331
Gcom7	Gcom	Wglad	0.612	0.100331	0.0754786
Gcom7	Gcom	Wglad	0.613	0.0745582	0.0589102
Gcom7	Gcom	Wglad	0.722	0.0589102	0.046944
Gcom7	Gcom	Wglad	0.365	0.046944	0.0358984
Gcom7	Gcom	Wglad	0.434	0.0358984	0.0239323
Gcom7	Gcom	Wglad	0.592	0.197901	0.108616
Gcom7	Gcom	Wglad	0.338	0.108616	0.0497054
Gcom7	Gcom	Wglad	0.451	0.0497054	0.0110457
Gcom7	Gcom	Wglad	0.366	0.0110457	0
Gcom7	Gcom	Wglad	0.597	0.628682	0.485088
Gcom7	Gcom	Wglad	0.489	0.485088	0.369109
Gcom7	Gcom	Wglad	0.538	0.369109	0.259573
Gcom7	Gcom	Wglad	0.485	0.259573	0.110457
Gcom7	Gcom	Wglad	0.5	0.110457	0.0635125
Gcom7	Gcom	Wglad	0.496	0.0635125	0.0377393
Gcom7	Gcom	Wglad	0.135	0.0377393	0.0276141
Gcom7	Gcom	Wglad	0.231	0.0276141	0.0239323
Gcom7	Gcom	Wglad	0.343	0.0239323	0.0220913
Gcom7	Gcom	Wglad	0.504	0.0220913	0.0184094
Gcom7	Gcom	Wglad	0.364	0.0184094	0.017489
Gcom7	Gcom	Wglad	0.094	0.017489	0.0165685
Gcom7	Gcom	Wglad	0.389	0.0165685	0.0138071
Gcom7	Gcom	Wglad	0.268	0.0138071	0.0119661
Gcom7	Gcom	Wglad	0.183	0.0119661	0.0110457
Gcom7	Gcom	Wglad	0.586	0.223675	0.119661
Gcom7	Gcom	Wglad	0.422	0.119661	0.0671944
Gcom7	Gcom	Wglad	0.54	0.0671944	0.0358984
Gcom7	Gcom	Wglad	0.702	0.0358984	0.0184094
Gcom7	Gcom	Wglad	0.481	0.0184094	0.015648
Gcom7	Gcom	Wglad	0.331	0.015648	0.0119661
Gcom7	Gcom	Wglad	0.4	0.0119661	0.0101252
Gcom7	Gcom	Wglad	0.36	0.0101252	0.00828424
Gcom7	Gcom	Wglad	0.209	0.00828424	0.00368189
Gcom7	Gcom	Wglad	0.544	0.476804	0.361745
Gcom7	Gcom	Wglad	0.523	0.361745	0.246686
Gcom7	Gcom	Wglad	0.494	0.246686	0.164764
Gcom7	Gcom	Wglad	0.495	0.164764	0.105854
Gcom7	Gcom	Wglad	0.629	0.105854	0.0506259
Gcom7	Gcom	Wglad	0.304	0.0506259	0.033137
Gcom7	Gcom	Wglad	0.423	0.033137	0.0211708
Gcom7	Gcom	Wglad	0.274	0.0211708	0.0165685
Gcom8	Gcom	Wglad	1.119	1.03001	0.659057
Gcom8	Gcom	Wglad	0.502	0.462077	0.33229
Gcom8	Gcom	Wglad	0.322	0.296392	0.228277
Gcom7	Gcom	Mneur	0.617	0.185015	0.153719
Gcom7	Gcom	Mneur	0.477	0.152798	0.0846834
Gcom7	Gcom	Mneur	0.682	0.0846834	0.033137
Gcom7	Gcom	Mneur	0.335	0.0165685	0.00736377
Gcom7	Gcom	Mneur	0.197	0.127946	0.111377
Gcom7	Gcom	Mneur	0.571	0.111377	0.0405007
Gcom7	Gcom	Mneur	0.938	0.0405007	0.00736377
Gcom7	Gcom	Mneur	0.731	0.219993	0.152798
Gcom7	Gcom	Mneur	0.918	0.140832	0.046944
Gcom7	Gcom	Mneur	0.238	0.21539	0.205265
Gcom7	Gcom	Mneur	0.243	0.204345	0.172128
Gcom7	Gcom	Mneur	0.551	0.033137	0.00736377
Gcom7	Gcom	Mneur	1.122	0.150037	0.0460236
Gcom8	Gcom	Wglad	0.665	0.612113	0.224595
Gcom8	Gcom	Wglad	0.33	0.303756	0.135309
Gcom8	Gcom	Wglad	0.145	0.133468	0.115979
Gcom8	Gcom	Wglad	0.37	0.340574	0.110457
Gcom8	Gcom	Wglad	0.168	0.154639	0.0708763
Gcom8	Gcom	Wglad	0.484	0.445508	0.0708763
Gcom8	Gcom	Wglad	0.363	0.334131	0.0671944
Gcom8	Gcom	Wglad	0.212	0.19514	0.0497055
Gcom8	Gcom	Wglad	0.38	0.349779	0.0414212
Gcom8	Gcom	Wglad	0.485	0.446429	0.033137
Gcom8	Gcom	Wglad	0.654	0.601988	0.366348
Gcom8	Gcom	Wglad	0.271	0.249448	0.184094
Gcom8	Gcom	Wglad	0.494	0.454713	0.138071
Gcom8	Gcom	Wglad	0.264	0.243004	0.095729
Gcom8	Gcom	Wglad	0.45	0.414212	0.0727172
Gcom8	Gcom	Wglad	0.514	0.473122	0.062592
Gcom8	Gcom	Wglad	0.445	0.40961	0.0506259
Gcom8	Gcom	Wglad	0.098	0.0902062	0.046944
Gcom8	Gcom	Wglad	0.243	0.223675	0.0276141
Gcom8	Gcom	Wglad	0.422	0.388439	0.241163
Gcom8	Gcom	Wglad	0.397	0.365427	0.188697
Gcom8	Gcom	Wglad	0.22	0.202504	0.134389
Gcom8	Gcom	Wglad	0.342	0.314801	0.299153
Gcom8	Gcom	Wglad	0.268	0.246686	0.238402
Gcom8	Gcom	Wglad	0.502	0.462077	0.19514
Gcom8	Gcom	Wglad	0.274	0.252209	0.1169
Gcom8	Gcom	Wglad	0.157	0.144514	0.111377
Gcom8	Gcom	Wglad	0.487	0.44827	0.103093
Gcom8	Gcom	Wglad	0.278	0.255891	0.0782401
Gcom8	Gcom	Wglad	0.289	0.266016	0.0754786
Gcom8	Gcom	Wglad	0.352	0.324006	0.0708763
Gcom8	Gcom	Wglad	0.197	0.181333	0.0598306
Gcom8	Gcom	Wglad	0.685	0.630523	0.0423417
Gcom8	Gcom	Wglad	0.66	0.607511	0.0211708
Gcom8	Gcom	Wglad	0.612	0.563328	0.110457
Gcom8	Gcom	Wglad	0.137	0.126105	0.0883652
Gcom8	Gcom	Wglad	0.365	0.335972	0.0239323
Gcom8	Gcom	Wglad	0.302	0.277982	0.0220913
Gcom8	Gcom	Wglad	0.544	0.500736	0.138991
Gcom8	Gcom	Wglad	0.386	0.355302	0.0754786
Gcom8	Gcom	Wglad	0.404	0.37187	0.0506259
Gcom8	Gcom	Wglad	0.372	0.342415	0.0322165
Gcom9	Gcom	Mneur	1.108	0.164764	0.0892857
Gcom9	Gcom	Mneur	0.596	0.0892857	0.048785
Gcom9	Gcom	Mneur	0.019	0.0464838	0.0349779
Gcom9	Gcom	Mneur	0.248	0.210788	0.169827
Gcom9	Gcom	Mneur	0.123	0.169827	0.153719
Gcom9	Gcom	Mneur	0.332	0.120582	0.0658137
Gcom9	Gcom	Mneur	0.359	0.0658137	0.0276141
Gcom9	Gcom	Mneur	0.299	0.0276141	0.0211708
Gcom9	Gcom	Mneur	0.209	0.158781	0.122883
Gcom9	Gcom	Mneur	0.294	0.123343	0.0602909
Gcom9	Gcom	Mneur	0.187	0.0602909	0.0349779
Gcom9	Gcom	Mneur	0.46	0.0349779	0.00368189
Gcom9	Gcom	Mneur	0.301	0.00184094	0
Gcom9	Gcom	Mneur	0.421	0.252209	0.173969
Gcom9	Gcom	Mneur	0.328	0.173969	0.106775
Gcom9	Gcom	Mneur	0.297	0.106775	0.0727172
Gcom9	Gcom	Mneur	0.287	0.0727172	0.048785
Gcom9	Gcom	Mneur	0.369	0.0386598	0.0119661
Gcom9	Gcom	Mneur	0.266	0.0124264	0.0064433
Gcom9	Gcom	Mneur	0.238	0.0064433	0.00322165
Gcom9	Gcom	Mneur	0.425	0.204805	0.110917
Gcom9	Gcom	Mneur	0.464	0.109996	0.062592
Gcom9	Gcom	Mneur	0.019	0.062592	0.0492452
Gcom9	Gcom	Mneur	0.321	0.056609	0.0184094
Gcom9	Gcom	Mneur	0.215	0.0193299	0.0119661
Gcom9	Gcom	Mneur	0.514	0.0119661	0.00368188
Gcom9	Gcom	Mneur	0.455	0.165225	0.0860641
Gcom9	Gcom	Mneur	0.237	0.0860641	0.0791605
Gcom9	Gcom	Mneur	0.76	0.0791605	0.015648
Gcom9	Gcom	Mneur	0.353	0.0165685	0.0064433
Gcom9	Gcom	Mneur	0.366	0.00552283	0
Gcom9	Gcom	Mneur	0.409	0.188697	0.103553
Gcom9	Gcom	Mneur	0.349	0.104013	0.0598306
Gcom9	Gcom	Mneur	0.418	0.0602909	0.0202504
Gcom9	Gcom	Mneur	0.232	0.0197901	0.0105854
Gcom9	Gcom	Mneur	0.141	0.0101252	0.00552283
Gcom9	Gcom	Mneur	0.365	0.143594	0.0759389
Gcom9	Gcom	Mneur	0.066	0.0763991	0.0552283
Gcom9	Gcom	Mneur	0.407	0.0552283	0.0299153
Gcom9	Gcom	Mneur	0.263	0.0294551	0.0193299
Gcom9	Gcom	Mneur	0.304	0.0193299	0.00460236
Gcom9	Gcom	Mneur	0.233	0.00460236	0
Gcom9	Gcom	Mneur	0.41	0.17627	0.0906664
Gcom9	Gcom	Mneur	0.306	0.0902062	0.048785
Gcom9	Gcom	Mneur	0.407	0.0497054	0.0220913
Gcom9	Gcom	Mneur	0.178	0.0220913	0.0105854
Gcom9	Gcom	Mneur	0.363	0.159702	0.0929676
Gcom9	Gcom	Mneur	0.188	0.0938881	0.0837629
Gcom9	Gcom	Mneur	0.145	0.0837629	0.0648932
Gcom9	Gcom	Mneur	0.328	0.064433	0.0326767
Gcom9	Gcom	Mneur	0.41	0.124724	0.0787003
Gcom9	Gcom	Mneur	0.361	0.0787003	0.048785
Gcom9	Gcom	Mneur	0.34	0.0497054	0.0193299
Gcom9	Gcom	Mneur	0.416	0.0202504	0.00414212
Gcom9	Gcom	Mneur	0.354	0.106775	0.0607511
Gcom9	Gcom	Mneur	0.297	0.0598306	0.0271539
Gcom9	Gcom	Mneur	0.297	0.0276141	0.0101252
Gcom9	Gcom	Mneur	0.342	0.00966495	0.00368188
Gcom9	Gcom	Mneur	0.314	0.127025	0.0593704
Gcom9	Gcom	Mneur	0.414	0.0598306	0.0358984
Gcom9	Gcom	Mneur	0.369	0.0358984	0.017489
Gcom9	Gcom	Mneur	0.317	0.0179492	0.00184094
Gcom9	Gcom	Mneur	0.591	0.223675	0.119661
Gcom9	Gcom	Mneur	0.353	0.120582	0.0455633
Gcom9	Gcom	Mneur	0.382	0.0432621	0.0110457
Gcom9	Gcom	Mneur	0.459	0.109076	0.0810015
Gcom9	Gcom	Mneur	0.47	0.178571	0.0938881
Gcom9	Gcom	Mneur	0.111	0.0938881	0.0699558
Gcom9	Gcom	Mneur	0.363	0.0699558	0.0349779
Gcom9	Gcom	Mneur	0.261	0.0349779	0.0161082
Gcom9	Gcom	Mneur	0.237	0.0768594	0.0460236
Gcom9	Gcom	Mneur	0.345	0.0460236	0.0211708
Gcom9	Gcom	Mneur	0.238	0.0220913	0.0147275
Gcom9	Gcom	Mneur	0.786	0.0147275	0
